# Supplementary material for: In silico analyses of Wnt1 nsSNPs reveal structurally destabilizing variants, altered interactions with Frizzled receptors and its deregulation in tumorigenesis
Source: Sci Rep. 2022 Sep 2;12:14934. doi: 10.1038/s41598-022-19299-x (PMC9440047; doi:10.1038/s41598-022-19299-x)
Supplement: Supplementary file 15 — Supplementary Table S2. [file 41598_2022_19299_MOESM15_ESM.xlsx]

## Sheet: ensembl-export
Supplementary Table S2. Data of nsSNP from Ensemble variation table (Assembly: GRCh38, Accessed on 14.10.2020; URL: https://asia.ensembl.org/Homo_sapiens/Gene/Variation_Gene/Table?db=core;g=ENSG00000125084;r=12:48978322-48982620)
Variant ID	vf	Location	Chr: bp	vf_allele	Alleles	gmaf_allele	gmaf_freq	Global MAF	Class	Source	Evidence	Clin. Sig.	Conseq. Type	AA	AA coord	AA coord	Transcript
rs756365563	219399270	12:48978655	12:48978655	A	G/A			-	SNP	dbSNP	Frequency~ExAC~gnomAD		missense variant	G/E	2	2	ENST00000293549.4
rs138200608	121929615	12:48978661	12:48978661	C	G/A/C	C	0.0002	< 0.001	SNP	dbSNP	Frequency~1000Genomes~ESP~ExAC~TOPMed~gnomAD		missense variant	W/S	4	4	ENST00000293549.4
rs1254543592	487684612	12:48978663	12:48978663	A	G/A			-	SNP	dbSNP	Frequency~gnomAD		missense variant	A/T	5	5	ENST00000293549.4
rs748684540	216058022	12:48978664	12:48978664	G	C/G/T			-	SNP	dbSNP	Frequency~ExAC~TOPMed~gnomAD		missense variant	A/G	5	5	ENST00000293549.4
rs748684540	216058022	12:48978664	12:48978664	T	C/G/T			-	SNP	dbSNP	Frequency~ExAC~TOPMed~gnomAD		missense variant	A/V	5	5	ENST00000293549.4
rs1162000285	422266013	12:48978672	12:48978672	T	C/T			-	SNP	dbSNP	Frequency~gnomAD		missense variant	P/S	8	8	ENST00000293549.4
rs1219729580	463552315	12:48978673	12:48978673	T	C/T			-	SNP	dbSNP	Frequency~TOPMed		missense variant	P/L	8	8	ENST00000293549.4
rs1346277257	546090499	12:48978676	12:48978676	C	G/C			-	SNP	dbSNP	Frequency~gnomAD		missense variant	G/A	9	9	ENST00000293549.4
rs1318650906	529291232	12:48978687	12:48978687	C	G/C			-	SNP	dbSNP	Frequency~gnomAD		missense variant	A/P	13	13	ENST00000293549.4
rs1396742751	572631075	12:48978691	12:48978691	T	C/T			-	SNP	dbSNP	Frequency~gnomAD		missense variant	T/M	14	14	ENST00000293549.4
rs142730766	123462158	12:48978702	12:48978702	A	G/A/T	A	0.0002	< 0.001	SNP	dbSNP	Frequency~1000Genomes~ESP~ExAC~TOPMed~gnomAD		missense variant	A/T	18	18	ENST00000293549.4
rs142730766	123462158	12:48978702	12:48978702	T	G/A/T	A	0.0002	< 0.001	SNP	dbSNP	Frequency~1000Genomes~ESP~ExAC~TOPMed~gnomAD		missense variant	A/S	18	18	ENST00000293549.4
rs1205153439	459459682	12:48978703	12:48978703	T	C/T			-	SNP	dbSNP	Frequency~gnomAD		missense variant	A/V	18	18	ENST00000293549.4
rs1365297381	556161980	12:48978706	12:48978706	C	T/C/G			-	SNP	dbSNP	Frequency~TOPMed~gnomAD		missense variant	L/P	19	19	ENST00000293549.4
rs1365297381	556161980	12:48978706	12:48978706	G	T/C/G			-	SNP	dbSNP	Frequency~TOPMed~gnomAD		missense variant	L/R	19	19	ENST00000293549.4
rs1225250365	464939726	12:48978709	12:48978709	T	C/T			-	SNP	dbSNP	Frequency~gnomAD		missense variant	A/V	20	20	ENST00000293549.4
rs1316244411	528406392	12:48978711	12:48978711	C	G/C			-	SNP	dbSNP	Frequency~gnomAD		missense variant	A/P	21	21	ENST00000293549.4
rs759367789	220679778	12:48978714	12:48978714	G	C/G			-	SNP	dbSNP	Frequency~ExAC~gnomAD		missense variant	L/V	22	22	ENST00000293549.4
rs765049923	223088464	12:48978715	12:48978715	C	T/C			-	SNP	dbSNP	Frequency~ExAC~gnomAD		missense variant	L/P	22	22	ENST00000293549.4
rs752584291	217668386	12:48978718	12:48978718	G	C/G			-	SNP	dbSNP	Frequency~ExAC~gnomAD		missense variant	P/R	23	23	ENST00000293549.4
rs1212693662	461607458	12:48978729	12:48978729	A	G/A			-	SNP	dbSNP	Frequency~gnomAD		missense variant	A/T	27	27	ENST00000293549.4
rs370761299	147485722	12:48978730	12:48978730	A	C/A/T			-	SNP	dbSNP	Frequency~ESP~ExAC~TOPMed~gnomAD		missense variant	A/D	27	27	ENST00000293549.4
rs370761299	147485722	12:48978730	12:48978730	T	C/A/T			-	SNP	dbSNP	Frequency~ESP~ExAC~TOPMed~gnomAD		missense variant	A/V	27	27	ENST00000293549.4
rs1487733253	615278874	12:48978733	12:48978733	A	C/A			-	SNP	dbSNP	Frequency~gnomAD		missense variant	A/D	28	28	ENST00000293549.4
rs1414331759	580116071	12:48978745	12:48978745	A	G/A			-	SNP	dbSNP	Frequency~TOPMed		missense variant	G/D	32	32	ENST00000293549.4
rs756280237	219364535	12:48978748	12:48978748	T	G/T			-	SNP	dbSNP	Frequency~ExAC~gnomAD		missense variant	R/L	33	33	ENST00000293549.4
rs1273453192	500637799	12:48979470	12:48979470	T	G/T			-	SNP	dbSNP	Frequency~gnomAD		missense variant~splice region variant	G/V	36	36	ENST00000293549.4
rs1203413848	445166649	12:48979475	12:48979475	A	G/A/T			-	SNP	dbSNP	Frequency~TOPMed~gnomAD		missense variant	V/M	38	38	ENST00000293549.4
rs1203413848	445166649	12:48979475	12:48979475	T	G/A/T			-	SNP	dbSNP	Frequency~TOPMed~gnomAD		missense variant	V/L	38	38	ENST00000293549.4
rs993620313	361856441	12:48979478	12:48979478	C	A/C			-	SNP	dbSNP	Frequency~TOPMed~gnomAD		missense variant	N/H	39	39	ENST00000293549.4
rs958164260	335117972	12:48979480	12:48979480	A	C/A/T			-	SNP	dbSNP	Frequency~TOPMed~gnomAD		missense variant	N/K	39	39	ENST00000293549.4
rs754052778	218286004	12:48979481	12:48979481	A	G/A			-	SNP	dbSNP	Frequency~ExAC~gnomAD		missense variant	V/I	40	40	ENST00000293549.4
rs755253307	218859968	12:48979482	12:48979482	C	T/C			-	SNP	dbSNP	Frequency~ExAC~TOPMed~gnomAD		missense variant	V/A	40	40	ENST00000293549.4
rs779414153	245116241	12:48979509	12:48979509	C	A/C			-	SNP	dbSNP	Frequency~ExAC~gnomAD		missense variant	D/A	49	49	ENST00000293549.4
rs753162212	217905652	12:48979512	12:48979512	A	C/A			-	SNP	dbSNP	Frequency~ExAC~gnomAD		missense variant	S/Y	50	50	ENST00000293549.4
rs1027727196	388923218	12:48979515	12:48979515	G	A/G			-	SNP	dbSNP	Frequency~TOPMed~gnomAD		missense variant	K/R	51	51	ENST00000293549.4
rs758809246	220433232	12:48979517	12:48979517	G	A/G			-	SNP	dbSNP	Frequency~ExAC~gnomAD		missense variant	S/G	52	52	ENST00000293549.4
rs1413844535	579955597	12:48979519	12:48979519	G	T/G			-	SNP	dbSNP	Frequency~gnomAD		missense variant	S/R	52	52	ENST00000293549.4
rs747502483	215490865	12:48979523	12:48979523	A	C/A			-	SNP	dbSNP	Frequency~ExAC~gnomAD		missense variant	Q/K	54	54	ENST00000293549.4
rs1430822345	590583036	12:48979527	12:48979527	A	T/A			-	SNP	dbSNP	Frequency~gnomAD		missense variant	L/Q	55	55	ENST00000293549.4
rs144907447	124218036	12:48979535	12:48979535	C	G/C			-	SNP	dbSNP	Frequency~ESP~ExAC~TOPMed~gnomAD		missense variant	E/Q	58	58	ENST00000293549.4
rs769504937	241345997	12:48979537	12:48979537	T	G/T			-	SNP	dbSNP	Frequency~ExAC~TOPMed~gnomAD		missense variant	E/D	58	58	ENST00000293549.4
rs775138924	243503006	12:48979541	12:48979541	T	A/T			-	SNP	dbSNP	Frequency~ExAC~gnomAD		missense variant	S/C	60	60	ENST00000293549.4
rs762859463	222153987	12:48979544	12:48979544	A	C/A/G			-	SNP	dbSNP	Frequency~ExAC~gnomAD		missense variant	L/M	61	61	ENST00000293549.4
rs762859463	222153987	12:48979544	12:48979544	G	C/A/G			-	SNP	dbSNP	Frequency~ExAC~gnomAD		missense variant	L/V	61	61	ENST00000293549.4
rs375172611	148873049	12:48979560	12:48979560	A	G/A/T			-	SNP	dbSNP	Frequency~ESP~TOPMed		missense variant	R/H	66	66	ENST00000293549.4
rs375172611	148873049	12:48979560	12:48979560	T	G/A/T			-	SNP	dbSNP	Frequency~ESP~TOPMed		missense variant	R/L	66	66	ENST00000293549.4
rs1342929466	544831535	12:48979569	12:48979569	A	G/A			-	SNP	dbSNP	Frequency~TOPMed		missense variant	R/Q	69	69	ENST00000293549.4
rs1200397973	444418918	12:48979577	12:48979577	G	A/G			-	SNP	dbSNP	Frequency~gnomAD		missense variant	I/V	72	72	ENST00000293549.4
rs977301761	356822092	12:48979578	12:48979578	C	T/C			-	SNP	dbSNP			missense variant	I/T	72	72	ENST00000293549.4
rs912508879	292581353	12:48979585	12:48979585	T	A/G/T			-	SNP	dbSNP	Frequency~TOPMed~gnomAD		missense variant	Q/H	74	74	ENST00000293549.4
rs768363275	240941077	12:48979590	12:48979590	G	C/G			-	SNP	dbSNP	Frequency~ExAC~gnomAD		missense variant	P/R	76	76	ENST00000293549.4
rs761666594	221630562	12:48979598	12:48979598	A	C/A			-	SNP	dbSNP	Frequency~ExAC~gnomAD		missense variant	L/M	79	79	ENST00000293549.4
rs1276338966	501675639	12:48979601	12:48979601	A	C/A			-	SNP	dbSNP	Frequency~TOPMed		missense variant	H/N	80	80	ENST00000293549.4
rs1339135542	543495067	12:48979607	12:48979607	A	G/A			-	SNP	dbSNP	Frequency~gnomAD		missense variant	V/M	82	82	ENST00000293549.4
rs200097796	145731832	12:48979613	12:48979613	A	G/A/C/T			-	SNP	dbSNP	Frequency~ExAC~TOPMed~gnomAD		missense variant	G/R	84	84	ENST00000293549.4
rs200097796	145731832	12:48979613	12:48979613	C	G/A/C/T			-	SNP	dbSNP	Frequency~ExAC~TOPMed~gnomAD		missense variant	G/R	84	84	ENST00000293549.4
rs200097796	145731832	12:48979613	12:48979613	T	G/A/C/T			-	SNP	dbSNP	Frequency~ExAC~TOPMed~gnomAD		missense variant	G/W	84	84	ENST00000293549.4
rs1395476705	572220106	12:48979616	12:48979616	C	G/C			-	SNP	dbSNP	Frequency~gnomAD		missense variant	G/R	85	85	ENST00000293549.4
rs1411332825	579126718	12:48979624	12:48979624	C	G/C			-	SNP	dbSNP	Frequency~TOPMed		missense variant	Q/H	87	87	ENST00000293549.4
rs1033810883	390990170	12:48979625	12:48979625	C	A/C			-	SNP	dbSNP	Frequency~TOPMed~gnomAD		missense variant	S/R	88	88	ENST00000293549.4
rs1169217769	425814194	12:48979626	12:48979626	A	G/A			-	SNP	dbSNP	Frequency~TOPMed		missense variant	S/N	88	88	ENST00000293549.4
rs61758378	100386017	12:48979627	12:48979627	A	T/A	A	0.002796	0.003	SNP	dbSNP	Frequency~1000Genomes~Cited~ESP~Phenotype_or_Disease~ExAC~TOPMed~gnomAD	likely benign	missense variant	S/R	88	88	ENST00000293549.4
rs1427892574	589375879	12:48979628	12:48979628	A	G/A			-	SNP	dbSNP	Frequency~TOPMed		missense variant	A/T	89	89	ENST00000293549.4
rs1048999636	406834369	12:48979629	12:48979629	T	C/T			-	SNP	dbSNP	Frequency~TOPMed~gnomAD		missense variant	A/V	89	89	ENST00000293549.4
rs757767948	219973015	12:48979634	12:48979634	A	C/A			-	SNP	dbSNP	Frequency~ExAC~gnomAD		missense variant	R/S	91	91	ENST00000293549.4
rs1565721141	619861343	12:48979644	12:48979644	G	A/G			-	SNP	dbSNP			missense variant	K/R	94	94	ENST00000293549.4
rs1184593586	439938957	12:48979650	12:48979650	G	A/G			-	SNP	dbSNP	Frequency~TOPMed		missense variant	Q/R	96	96	ENST00000293549.4
rs745442968	214541603	12:48979654	12:48979654	A	C/A			-	SNP	dbSNP	Frequency~ExAC~TOPMed~gnomAD		missense variant	F/L	97	97	ENST00000293549.4
rs1232305469	473533252	12:48979656	12:48979656	A	G/A			-	SNP	dbSNP	Frequency~TOPMed		missense variant	R/Q	98	98	ENST00000293549.4
rs1211888536	461387007	12:48979660	12:48979660	G	T/G			-	SNP	dbSNP	Frequency~gnomAD		missense variant	N/K	99	99	ENST00000293549.4
rs1232978934	473701694	12:48979661	12:48979661	T	C/T			-	SNP	dbSNP	Frequency~gnomAD		missense variant	R/C	100	100	ENST00000293549.4
rs769418812	241314534	12:48979662	12:48979662	A	G/A			-	SNP	dbSNP	Frequency~ExAC~gnomAD		missense variant	R/H	100	100	ENST00000293549.4
rs1202538229	444951059	12:48979664	12:48979664	T	C/T			-	SNP	dbSNP	Frequency~TOPMed		missense variant	R/C	101	101	ENST00000293549.4
rs576057022	197894329	12:48979677	12:48979677	G	C/G	G	0.0002	< 0.001	SNP	dbSNP	Frequency~1000Genomes~ExAC~TOPMed~gnomAD		missense variant	P/R	105	105	ENST00000293549.4
rs1224095225	464662898	12:48979682	12:48979682	A	G/A			-	SNP	dbSNP	Frequency~TOPMed		missense variant	A/T	107	107	ENST00000293549.4
rs1463554831	605340405	12:48979685	12:48979685	G	C/G			-	SNP	dbSNP	Frequency~gnomAD		missense variant	P/A	108	108	ENST00000293549.4
rs1322536447	530705330	12:48979689	12:48979689	A	G/A			-	SNP	dbSNP	Frequency~TOPMed		missense variant	G/E	109	109	ENST00000293549.4
rs774019685	243094704	12:48979697	12:48979697	T	C/T			-	SNP	dbSNP	Frequency~ExAC~gnomAD		missense variant	L/F	112	112	ENST00000293549.4
rs199549912	145504820	12:48979711	12:48979711	G	C/A/G/T	G	0.0002	< 0.001	SNP	dbSNP	Frequency~1000Genomes~ExAC~TOPMed~gnomAD		missense variant	I/M	116	116	ENST00000293549.4
rs776829186	244143012	12:48979712	12:48979712	A	G/A			-	SNP	dbSNP	Frequency~ExAC~TOPMed~gnomAD		missense variant	V/I	117	117	ENST00000293549.4
rs958325447	335172145	12:48979713	12:48979713	G	T/G			-	SNP	dbSNP	Frequency~gnomAD		missense variant	V/G	117	117	ENST00000293549.4
rs1165277706	423992616	12:48979718	12:48979718	G	C/G			-	SNP	dbSNP	Frequency~gnomAD		missense variant	R/G	119	119	ENST00000293549.4
rs112258262	102771044	12:48980430	12:48980430	A	G/A/T			-	SNP	dbSNP	Frequency~ExAC~TOPMed~gnomAD		missense variant	R/Q	122	122	ENST00000293549.4
rs112258262	102771044	12:48980430	12:48980430	T	G/A/T			-	SNP	dbSNP	Frequency~ExAC~TOPMed~gnomAD		missense variant	R/L	122	122	ENST00000293549.4
rs1272450443	500235524	12:48980438	12:48980438	T	G/T			-	SNP	dbSNP	Frequency~gnomAD		missense variant	A/S	125	125	ENST00000293549.4
rs1486629942	614837244	12:48980439	12:48980439	A	C/A			-	SNP	dbSNP	Frequency~gnomAD		missense variant	A/E	125	125	ENST00000293549.4
rs1254888811	487800802	12:48980444	12:48980444	G	A/G			-	SNP	dbSNP	Frequency~gnomAD		missense variant	I/V	127	127	ENST00000293549.4
rs764283737	222780994	12:48980450	12:48980450	A	G/A/T			-	SNP	dbSNP	Frequency~ExAC~gnomAD		missense variant	A/T	129	129	ENST00000293549.4
rs764283737	222780994	12:48980450	12:48980450	T	G/A/T			-	SNP	dbSNP	Frequency~ExAC~gnomAD		missense variant	A/S	129	129	ENST00000293549.4
rs1445445946	595894775	12:48980456	12:48980456	C	A/C			-	SNP	dbSNP	Frequency~TOPMed		missense variant	T/P	131	131	ENST00000293549.4
rs1390375273	570438529	12:48980466	12:48980466	C	G/C			-	SNP	dbSNP	Frequency~gnomAD		missense variant	G/A	134	134	ENST00000293549.4
rs762209537	221875544	12:48980468	12:48980468	A	G/A/T			-	SNP	dbSNP	Frequency~ExAC~TOPMed~gnomAD		missense variant	V/I	135	135	ENST00000293549.4
rs762209537	221875544	12:48980468	12:48980468	T	G/A/T			-	SNP	dbSNP	Frequency~ExAC~TOPMed~gnomAD		missense variant	V/F	135	135	ENST00000293549.4
rs1168378615	425535718	12:48980474	12:48980474	T	C/T			-	SNP	dbSNP	Frequency~TOPMed~gnomAD		missense variant	H/Y	137	137	ENST00000293549.4
rs1468031278	607032384	12:48980487	12:48980487	C	G/C			-	SNP	dbSNP	Frequency~gnomAD		missense variant	R/P	141	141	ENST00000293549.4
rs1358794751	550431338	12:48980490	12:48980490	T	C/T			-	SNP	dbSNP	Frequency~TOPMed		missense variant	S/F	142	142	ENST00000293549.4
rs1217671504	462989586	12:48980505	12:48980505	T	C/T			-	SNP	dbSNP	Frequency~TOPMed~gnomAD		missense variant	S/F	147	147	ENST00000293549.4
rs753343954	217985935	12:48980516	12:48980516	C	T/C			-	SNP	dbSNP	Frequency~ExAC~TOPMed~gnomAD		missense variant	C/R	151	151	ENST00000293549.4
rs754635430	218532038	12:48980519	12:48980519	C	A/C/T			-	SNP	dbSNP	Frequency~ExAC~gnomAD		missense variant	T/P	152	152	ENST00000293549.4
rs754635430	218532038	12:48980519	12:48980519	T	A/C/T			-	SNP	dbSNP	Frequency~ExAC~gnomAD		missense variant	T/S	152	152	ENST00000293549.4
rs747833576	215645928	12:48980520	12:48980520	T	C/T			-	SNP	dbSNP	Frequency~ExAC~gnomAD		missense variant	T/M	152	152	ENST00000293549.4
rs746877791	215214450	12:48980531	12:48980531	G	C/A/G			-	SNP	dbSNP	Frequency~ExAC~TOPMed~gnomAD		missense variant	R/G	156	156	ENST00000293549.4
rs902650526	330668138	12:48980534	12:48980534	T	C/T			-	SNP	dbSNP	Frequency~TOPMed~gnomAD		missense variant	R/W	157	157	ENST00000293549.4
rs749380063	216341855	12:48980540	12:48980540	C	G/C			-	SNP	dbSNP	Frequency~ExAC		missense variant	G/R	159	159	ENST00000293549.4
rs1364406291	555823167	12:48980546	12:48980546	A	G/A			-	SNP	dbSNP	Frequency~TOPMed		missense variant	G/R	161	161	ENST00000293549.4
rs768896064	241120963	12:48980550	12:48980550	A	G/A			-	SNP	dbSNP	Frequency~ExAC~TOPMed		missense variant	G/D	162	162	ENST00000293549.4
rs774520800	243267617	12:48980552	12:48980552	A	C/A			-	SNP	dbSNP	Frequency~ExAC~gnomAD		missense variant	P/T	163	163	ENST00000293549.4
rs773630541	242945092	12:48980570	12:48980570	A	G/A/T			-	SNP	dbSNP	Frequency~ExAC~TOPMed~gnomAD		missense variant	G/S	169	169	ENST00000293549.4
rs773630541	242945092	12:48980570	12:48980570	T	G/A/T			-	SNP	dbSNP	Frequency~ExAC~TOPMed~gnomAD		missense variant	G/C	169	169	ENST00000293549.4
rs371672410	147764356	12:48980571	12:48980571	A	G/A/C	A	0.0002	< 0.001	SNP	dbSNP	Frequency~1000Genomes~ESP~ExAC~TOPMed~gnomAD		missense variant	G/D	169	169	ENST00000293549.4
rs371672410	147764356	12:48980571	12:48980571	C	G/A/C	A	0.0002	< 0.001	SNP	dbSNP	Frequency~1000Genomes~ESP~ExAC~TOPMed~gnomAD		missense variant	G/A	169	169	ENST00000293549.4
rs766842076	240324532	12:48980573	12:48980573	C	T/C/G			-	SNP	dbSNP	Frequency~ExAC~gnomAD		missense variant	C/R	170	170	ENST00000293549.4
rs766842076	240324532	12:48980573	12:48980573	G	T/C/G			-	SNP	dbSNP	Frequency~ExAC~gnomAD		missense variant	C/G	170	170	ENST00000293549.4
rs1177507864	429352810	12:48980579	12:48980579	C	G/C			-	SNP	dbSNP	Frequency~gnomAD		missense variant	D/H	172	172	ENST00000293549.4
rs1490248680	616371549	12:48980583	12:48980583	G	A/G			-	SNP	dbSNP	Frequency~TOPMed		missense variant	N/S	173	173	ENST00000293549.4
rs758928266	220484390	12:48980586	12:48980586	C	T/C			-	SNP	dbSNP	Frequency~Phenotype_or_Disease~ExAC~gnomAD	uncertain significance	missense variant	I/T	174	174	ENST00000293549.4
rs377240313	149531977	12:48980600	12:48980600	T	C/T			-	SNP	dbSNP	Frequency~ESP~ExAC~TOPMed~gnomAD		missense variant	L/F	179	179	ENST00000293549.4
rs201861196	146355369	12:48980606	12:48980606	A	G/A			-	SNP	dbSNP	Frequency~ESP~ExAC~TOPMed~gnomAD		missense variant	G/S	181	181	ENST00000293549.4
rs1434664441	592013307	12:48980609	12:48980609	T	C/T			-	SNP	dbSNP	Frequency~gnomAD		missense variant	R/W	182	182	ENST00000293549.4
rs1318772271	529336101	12:48980610	12:48980610	A	G/A			-	SNP	dbSNP	Frequency~gnomAD		missense variant	R/Q	182	182	ENST00000293549.4
rs777706995	244484289	12:48980614	12:48980614	T	G/T			-	SNP	dbSNP	Frequency~ExAC~gnomAD		missense variant	E/D	183	183	ENST00000293549.4
rs751460603	217188106	12:48980618	12:48980618	A	G/A/C/T			-	SNP	dbSNP	Frequency~ExAC~TOPMed~gnomAD		missense variant	V/M	185	185	ENST00000293549.4
rs751460603	217188106	12:48980618	12:48980618	C	G/A/C/T			-	SNP	dbSNP	Frequency~ExAC~TOPMed~gnomAD		missense variant	V/L	185	185	ENST00000293549.4
rs751460603	217188106	12:48980618	12:48980618	T	G/A/C/T			-	SNP	dbSNP	Frequency~ExAC~TOPMed~gnomAD		missense variant	V/L	185	185	ENST00000293549.4
rs781034082	245766492	12:48980627	12:48980627	A	G/A/C/T			-	SNP	dbSNP	Frequency~ExAC~TOPMed~gnomAD		missense variant	G/R	188	188	ENST00000293549.4
rs781034082	245766492	12:48980627	12:48980627	C	G/A/C/T			-	SNP	dbSNP	Frequency~ExAC~TOPMed~gnomAD		missense variant	G/R	188	188	ENST00000293549.4
rs781034082	245766492	12:48980627	12:48980627	T	G/A/C/T			-	SNP	dbSNP	Frequency~ExAC~TOPMed~gnomAD		missense variant	G/W	188	188	ENST00000293549.4
rs387907355	149709973	12:48980630	12:48980630	A	G/A/T			-	SNP	dbSNP	Frequency~Cited~Phenotype_or_Disease~TOPMed	pathogenic	missense variant	E/K	189	189	ENST00000293549.4
rs1310395345	518466752	12:48980635	12:48980635	C	G/C			-	SNP	dbSNP	Frequency~gnomAD		missense variant	K/N	190	190	ENST00000293549.4
rs745852237	214740037	12:48980636	12:48980636	A	G/A/C			-	SNP	dbSNP	Frequency~ExAC~TOPMed~gnomAD		missense variant	G/R	191	191	ENST00000293549.4
rs745852237	214740037	12:48980636	12:48980636	C	G/A/C			-	SNP	dbSNP	Frequency~ExAC~TOPMed~gnomAD		missense variant	G/R	191	191	ENST00000293549.4
rs768573697	241010440	12:48980637	12:48980637	C	G/C			-	SNP	dbSNP	Frequency~ExAC~TOPMed~gnomAD		missense variant	G/A	191	191	ENST00000293549.4
rs778963576	244937268	12:48980639	12:48980639	T	C/A/T			-	SNP	dbSNP	Frequency~ExAC~gnomAD		missense variant	R/W	192	192	ENST00000293549.4
rs1206495771	459816483	12:48980643	12:48980643	T	A/T			-	SNP	dbSNP	Frequency~gnomAD		missense variant	D/V	193	193	ENST00000293549.4
rs748362408	215909114	12:48980648	12:48980648	A	C/A/T			-	SNP	dbSNP	Frequency~ExAC~gnomAD		missense variant	R/S	195	195	ENST00000293549.4
rs748362408	215909114	12:48980648	12:48980648	T	C/A/T			-	SNP	dbSNP	Frequency~ExAC~gnomAD		missense variant	R/C	195	195	ENST00000293549.4
rs772335979	242463456	12:48980654	12:48980654	A	C/A/T			-	SNP	dbSNP	Frequency~ExAC~TOPMed~gnomAD		missense variant	L/I	197	197	ENST00000293549.4
rs772335979	242463456	12:48980654	12:48980654	T	C/A/T			-	SNP	dbSNP	Frequency~ExAC~TOPMed~gnomAD		missense variant	L/F	197	197	ENST00000293549.4
rs1161931163	422243094	12:48980657	12:48980657	G	A/G			-	SNP	dbSNP	Frequency~TOPMed~gnomAD		missense variant	M/V	198	198	ENST00000293549.4
rs201511024	146231080	12:48980658	12:48980658	A	T/A/C	A	0.0002	< 0.001	SNP	dbSNP	Frequency~1000Genomes~ExAC~TOPMed~gnomAD		missense variant	M/K	198	198	ENST00000293549.4
rs201511024	146231080	12:48980658	12:48980658	C	T/A/C	A	0.0002	< 0.001	SNP	dbSNP	Frequency~1000Genomes~ExAC~TOPMed~gnomAD		missense variant	M/T	198	198	ENST00000293549.4
rs1427495027	589201528	12:48980670	12:48980670	G	A/G			-	SNP	dbSNP	Frequency~TOPMed		missense variant	N/S	202	202	ENST00000293549.4
rs1157269803	409752857	12:48980672	12:48980672	G	A/G			-	SNP	dbSNP	Frequency~TOPMed~gnomAD		missense variant	N/D	203	203	ENST00000293549.4
rs760983786	221347174	12:48980675	12:48980675	A	G/A/C/T			-	SNP	dbSNP	Frequency~ExAC~gnomAD		missense variant	E/K	204	204	ENST00000293549.4
rs760983786	221347174	12:48980675	12:48980675	C	G/A/C/T			-	SNP	dbSNP	Frequency~ExAC~gnomAD		missense variant	E/Q	204	204	ENST00000293549.4
rs1437398766	592983514	12:48980684	12:48980684	T	C/T			-	SNP	dbSNP	Frequency~gnomAD		missense variant	R/C	207	207	ENST00000293549.4
rs776953968	244192589	12:48980685	12:48980685	A	G/A/T			-	SNP	dbSNP	Frequency~ExAC~TOPMed~gnomAD		missense variant	R/H	207	207	ENST00000293549.4
rs776953968	244192589	12:48980685	12:48980685	T	G/A/T			-	SNP	dbSNP	Frequency~ExAC~TOPMed~gnomAD		missense variant	R/L	207	207	ENST00000293549.4
rs760102208	220960549	12:48980687	12:48980687	T	A/T			-	SNP	dbSNP	Frequency~ExAC~TOPMed~gnomAD		missense variant~splice region variant	T/S	208	208	ENST00000293549.4
rs144543456	124088406	12:48980688	12:48980688	T	C/T			-	SNP	dbSNP	Frequency~ESP~ExAC~TOPMed~gnomAD		missense variant~splice region variant	T/M	208	208	ENST00000293549.4
rs1275738050	501459352	12:48981153	12:48981153	A	C/A/T			-	SNP	dbSNP	Frequency~gnomAD		missense variant~splice region variant	T/N	209	209	ENST00000293549.4
rs1275738050	501459352	12:48981153	12:48981153	T	C/A/T			-	SNP	dbSNP	Frequency~gnomAD		missense variant~splice region variant	T/I	209	209	ENST00000293549.4
rs1203551157	445206352	12:48981155	12:48981155	A	G/A/C			-	SNP	dbSNP	Frequency~gnomAD		missense variant	V/I	210	210	ENST00000293549.4
rs1203551157	445206352	12:48981155	12:48981155	C	G/A/C			-	SNP	dbSNP	Frequency~gnomAD		missense variant	V/L	210	210	ENST00000293549.4
rs1168287105	425501434	12:48981164	12:48981164	A	G/A			-	SNP	dbSNP	Frequency~TOPMed		missense variant	E/K	213	213	ENST00000293549.4
rs1239304141	475338600	12:48981166	12:48981166	T	G/T			-	SNP	dbSNP	Frequency~gnomAD		missense variant	E/D	213	213	ENST00000293549.4
rs1473157534	609390776	12:48981169	12:48981169	A	G/A			-	SNP	dbSNP	Frequency~gnomAD		missense variant	M/I	214	214	ENST00000293549.4
rs770483597	241722469	12:48981170	12:48981170	G	C/G			-	SNP	dbSNP	Frequency~ExAC~TOPMed~gnomAD		missense variant	R/G	215	215	ENST00000293549.4
rs199735570	145569844	12:48981171	12:48981171	T	G/T	T	0.0002	< 0.001	SNP	dbSNP	Frequency~1000Genomes~ExAC~TOPMed~gnomAD		missense variant	R/L	215	215	ENST00000293549.4
rs1430929252	590625684	12:48981176	12:48981176	A	G/A			-	SNP	dbSNP	Frequency~TOPMed		missense variant	E/K	217	217	ENST00000293549.4
rs397514702	149711312	12:48981179	12:48981179	G	T/G			-	SNP	dbSNP	Frequency~Cited~Phenotype_or_Disease~ExAC~gnomAD	risk factor	missense variant	C/G	218	218	ENST00000293549.4
rs1169010600	425744724	12:48981180	12:48981180	A	G/A			-	SNP	dbSNP	Frequency~gnomAD		missense variant	C/Y	218	218	ENST00000293549.4
rs761545257	221579010	12:48981188	12:48981188	T	C/T			-	SNP	dbSNP	Frequency~ExAC~TOPMed~gnomAD		missense variant	H/Y	221	221	ENST00000293549.4
rs936719027	312350585	12:48981200	12:48981200	A	G/A			-	SNP	dbSNP	Frequency~TOPMed~gnomAD		missense variant	G/S	225	225	ENST00000293549.4
rs1366948268	556795716	12:48981204	12:48981204	T	C/T			-	SNP	dbSNP	Frequency~gnomAD		missense variant	S/L	226	226	ENST00000293549.4
rs1228635470	472694789	12:48981206	12:48981206	G	T/G			-	SNP	dbSNP	Frequency~gnomAD		missense variant	C/G	227	227	ENST00000293549.4
rs750287424	216717605	12:48981207	12:48981207	A	G/A			-	SNP	dbSNP	Frequency~ExAC~gnomAD		missense variant	C/Y	227	227	ENST00000293549.4
rs879114398	247674129	12:48981213	12:48981213	C	T/C			-	SNP	dbSNP			missense variant	V/A	229	229	ENST00000293549.4
rs560459579	192011886	12:48981216	12:48981216	A	G/A	A	0.000599	< 0.001	SNP	dbSNP	Frequency~1000Genomes~ExAC~TOPMed~gnomAD		missense variant	R/H	230	230	ENST00000293549.4
rs387907359	149710019	12:48981230	12:48981230	T	C/T			-	SNP	dbSNP	Cited~Phenotype_or_Disease	risk factor	missense variant	R/W	235	235	ENST00000293549.4
rs766341301	240113834	12:48981231	12:48981231	A	G/A/T			-	SNP	dbSNP	Frequency~ExAC~gnomAD		missense variant	R/Q	235	235	ENST00000293549.4
rs766341301	240113834	12:48981231	12:48981231	T	G/A/T			-	SNP	dbSNP	Frequency~ExAC~gnomAD		missense variant	R/L	235	235	ENST00000293549.4
rs1443113114	595052827	12:48981239	12:48981239	G	A/G			-	SNP	dbSNP	Frequency~gnomAD		missense variant	T/A	238	238	ENST00000293549.4
rs753802712	218172489	12:48981243	12:48981243	C	T/C			-	SNP	dbSNP	Frequency~ExAC~gnomAD		missense variant	L/P	239	239	ENST00000293549.4
rs1235756408	474397372	12:48981245	12:48981245	T	C/T			-	SNP	dbSNP	Frequency~gnomAD		missense variant	R/C	240	240	ENST00000293549.4
rs777921885	244559789	12:48981248	12:48981248	A	G/A/T			-	SNP	dbSNP	Frequency~ExAC~TOPMed~gnomAD		missense variant	A/T	241	241	ENST00000293549.4
rs777921885	244559789	12:48981248	12:48981248	T	G/A/T			-	SNP	dbSNP	Frequency~ExAC~TOPMed~gnomAD		missense variant	A/S	241	241	ENST00000293549.4
rs781398715	245902705	12:48981252	12:48981252	C	T/C			-	SNP	dbSNP	Frequency~ExAC~gnomAD		missense variant	V/A	242	242	ENST00000293549.4
rs911362206	292152781	12:48981266	12:48981266	T	C/T			-	SNP	dbSNP	Frequency~TOPMed		missense variant	R/C	247	247	ENST00000293549.4
rs770395931	241688507	12:48981269	12:48981269	A	G/A/C/T			-	SNP	dbSNP	Frequency~ExAC~gnomAD		missense variant	D/N	248	248	ENST00000293549.4
rs770395931	241688507	12:48981269	12:48981269	C	G/A/C/T			-	SNP	dbSNP	Frequency~ExAC~gnomAD		missense variant	D/H	248	248	ENST00000293549.4
rs770395931	241688507	12:48981269	12:48981269	T	G/A/C/T			-	SNP	dbSNP	Frequency~ExAC~gnomAD		missense variant	D/Y	248	248	ENST00000293549.4
rs1231405722	473316748	12:48981272	12:48981272	G	C/G			-	SNP	dbSNP	Frequency~TOPMed		missense variant	R/G	249	249	ENST00000293549.4
rs1413791425	579936617	12:48981273	12:48981273	A	G/A/T			-	SNP	dbSNP	Frequency~TOPMed~gnomAD		missense variant	R/H	249	249	ENST00000293549.4
rs1413791425	579936617	12:48981273	12:48981273	T	G/A/T			-	SNP	dbSNP	Frequency~TOPMed~gnomAD		missense variant	R/L	249	249	ENST00000293549.4
rs1390121162	570345760	12:48981278	12:48981278	A	G/A			-	SNP	dbSNP	Frequency~gnomAD		missense variant	D/N	251	251	ENST00000293549.4
rs200151492	145752332	12:48981281	12:48981281	A	G/A/C/T			-	SNP	dbSNP	Frequency~ESP~Phenotype_or_Disease~ExAC~TOPMed~gnomAD	uncertain significance	missense variant	G/S	252	252	ENST00000293549.4
rs200151492	145752332	12:48981281	12:48981281	C	G/A/C/T			-	SNP	dbSNP	Frequency~ESP~Phenotype_or_Disease~ExAC~TOPMed~gnomAD	uncertain significance	missense variant	G/R	252	252	ENST00000293549.4
rs200151492	145752332	12:48981281	12:48981281	T	G/A/C/T			-	SNP	dbSNP	Frequency~ESP~Phenotype_or_Disease~ExAC~TOPMed~gnomAD	uncertain significance	missense variant	G/C	252	252	ENST00000293549.4
rs761355556	221501382	12:48981282	12:48981282	A	G/A/C			-	SNP	dbSNP	Frequency~ExAC~TOPMed~gnomAD		missense variant	G/D	252	252	ENST00000293549.4
rs761355556	221501382	12:48981282	12:48981282	C	G/A/C			-	SNP	dbSNP	Frequency~ExAC~TOPMed~gnomAD		missense variant	G/A	252	252	ENST00000293549.4
rs772848874	242639164	12:48981284	12:48981284	A	G/A/T			-	SNP	dbSNP	Frequency~ExAC~gnomAD		missense variant	A/T	253	253	ENST00000293549.4
rs772848874	242639164	12:48981284	12:48981284	T	G/A/T			-	SNP	dbSNP	Frequency~ExAC~gnomAD		missense variant	A/S	253	253	ENST00000293549.4
rs1346352225	546116266	12:48981291	12:48981291	A	G/A			-	SNP	dbSNP	Frequency~gnomAD		missense variant	R/H	255	255	ENST00000293549.4
rs1219112896	463396689	12:48981293	12:48981293	C	G/C			-	SNP	dbSNP	Frequency~gnomAD		missense variant	V/L	256	256	ENST00000293549.4
rs766181837	240042067	12:48981302	12:48981302	A	G/A/C/T			-	SNP	dbSNP	Frequency~ExAC~gnomAD		missense variant	G/S	259	259	ENST00000293549.4
rs766181837	240042067	12:48981302	12:48981302	C	G/A/C/T			-	SNP	dbSNP	Frequency~ExAC~gnomAD		missense variant	G/R	259	259	ENST00000293549.4
rs766181837	240042067	12:48981302	12:48981302	T	G/A/C/T			-	SNP	dbSNP	Frequency~ExAC~gnomAD		missense variant	G/C	259	259	ENST00000293549.4
rs753716758	218137601	12:48981306	12:48981306	G	A/G			-	SNP	dbSNP	Frequency~ExAC~gnomAD		missense variant	N/S	260	260	ENST00000293549.4
rs369541627	147094266	12:48981309	12:48981309	A	G/A			-	SNP	dbSNP	Frequency~ESP~gnomAD		missense variant	R/H	261	261	ENST00000293549.4
rs1200766008	444496293	12:48981311	12:48981311	A	G/A			-	SNP	dbSNP	Frequency~TOPMed~gnomAD		missense variant	G/S	262	262	ENST00000293549.4
rs754914147	218656044	12:48981314	12:48981314	G	A/G			-	SNP	dbSNP	Frequency~ExAC~gnomAD		missense variant	S/G	263	263	ENST00000293549.4
rs764076896	222691210	12:48981315	12:48981315	A	G/A			-	SNP	dbSNP	Frequency~ExAC~gnomAD		missense variant	S/N	263	263	ENST00000293549.4
rs1413612346	579875510	12:48981317	12:48981317	C	A/C			-	SNP	dbSNP	Frequency~gnomAD		missense variant	N/H	264	264	ENST00000293549.4
rs546009490	172738703	12:48981320	12:48981320	A	C/A/T	A	0.000599	< 0.001	SNP	dbSNP	Frequency~1000Genomes~ExAC~TOPMed~gnomAD		missense variant	R/S	265	265	ENST00000293549.4
rs546009490	172738703	12:48981320	12:48981320	T	C/A/T	A	0.000599	< 0.001	SNP	dbSNP	Frequency~1000Genomes~ExAC~TOPMed~gnomAD		missense variant	R/C	265	265	ENST00000293549.4
rs760506970	221137817	12:48981321	12:48981321	C	G/C			-	SNP	dbSNP			missense variant	R/P	265	265	ENST00000293549.4
rs1236713622	474675315	12:48981323	12:48981323	T	G/T			-	SNP	dbSNP	Frequency~gnomAD		missense variant	A/S	266	266	ENST00000293549.4
rs1158012186	409988456	12:48981324	12:48981324	A	C/A			-	SNP	dbSNP	Frequency~gnomAD		missense variant	A/D	266	266	ENST00000293549.4
rs1388098874	569605482	12:48981327	12:48981327	T	C/T			-	SNP	dbSNP	Frequency~gnomAD		missense variant	S/L	267	267	ENST00000293549.4
rs1325979926	531976017	12:48981329	12:48981329	T	C/T			-	SNP	dbSNP	Frequency~gnomAD		missense variant	R/W	268	268	ENST00000293549.4
rs781524361	245950517	12:48981330	12:48981330	C	G/C/T			-	SNP	dbSNP	Frequency~ExAC~TOPMed~gnomAD		missense variant	R/P	268	268	ENST00000293549.4
rs781524361	245950517	12:48981330	12:48981330	T	G/C/T			-	SNP	dbSNP	Frequency~ExAC~TOPMed~gnomAD		missense variant	R/L	268	268	ENST00000293549.4
rs1236848768	474714622	12:48981335	12:48981335	A	G/A			-	SNP	dbSNP	Frequency~TOPMed		missense variant	E/K	270	270	ENST00000293549.4
rs1281915362	503610976	12:48981341	12:48981341	A	C/A/T			-	SNP	dbSNP	Frequency~gnomAD		missense variant	L/M	272	272	ENST00000293549.4
rs756503891	219455195	12:48981344	12:48981344	A	C/A			-	SNP	dbSNP	Frequency~ExAC~gnomAD		missense variant	R/S	273	273	ENST00000293549.4
rs780567229	245591615	12:48981345	12:48981345	T	G/T			-	SNP	dbSNP	Frequency~ExAC~gnomAD		missense variant	R/L	273	273	ENST00000293549.4
rs1462033784	604768618	12:48981354	12:48981354	G	C/G			-	SNP	dbSNP	Frequency~TOPMed		missense variant	P/R	276	276	ENST00000293549.4
rs959168760	335479805	12:48981363	12:48981363	A	C/A/G/T			-	SNP	dbSNP	Frequency~TOPMed~gnomAD		missense variant	P/Q	279	279	ENST00000293549.4
rs959168760	335479805	12:48981363	12:48981363	G	C/A/G/T			-	SNP	dbSNP	Frequency~TOPMed~gnomAD		missense variant	P/R	279	279	ENST00000293549.4
rs959168760	335479805	12:48981363	12:48981363	T	C/A/G/T			-	SNP	dbSNP	Frequency~TOPMed~gnomAD		missense variant	P/L	279	279	ENST00000293549.4
rs1387661764	569451207	12:48981366	12:48981366	G	C/G			-	SNP	dbSNP	Frequency~gnomAD		missense variant	A/G	280	280	ENST00000293549.4
rs1450809768	600805354	12:48981368	12:48981368	T	C/T			-	SNP	dbSNP	Frequency~TOPMed~gnomAD		missense variant	H/Y	281	281	ENST00000293549.4
rs1258545655	489136031	12:48981375	12:48981375	T	C/T			-	SNP	dbSNP			missense variant	P/L	283	283	ENST00000293549.4
rs778258773	244676087	12:48981377	12:48981377	T	C/T			-	SNP	dbSNP	Frequency~ExAC~gnomAD		missense variant	P/S	284	284	ENST00000293549.4
rs747746279	215604179	12:48981381	12:48981381	G	C/G			-	SNP	dbSNP	Frequency~ExAC~TOPMed~gnomAD		missense variant	S/C	285	285	ENST00000293549.4
rs771506883	242135140	12:48981383	12:48981383	A	C/A/T			-	SNP	dbSNP	Frequency~ExAC~TOPMed~gnomAD		missense variant	P/T	286	286	ENST00000293549.4
rs771506883	242135140	12:48981383	12:48981383	T	C/A/T			-	SNP	dbSNP	Frequency~ExAC~TOPMed~gnomAD		missense variant	P/S	286	286	ENST00000293549.4
rs971170418	341786774	12:48981384	12:48981384	A	C/A/G/T			-	SNP	dbSNP	Frequency~TOPMed~gnomAD		missense variant	P/H	286	286	ENST00000293549.4
rs971170418	341786774	12:48981384	12:48981384	G	C/A/G/T			-	SNP	dbSNP	Frequency~TOPMed~gnomAD		missense variant	P/R	286	286	ENST00000293549.4
rs971170418	341786774	12:48981384	12:48981384	T	C/A/G/T			-	SNP	dbSNP	Frequency~TOPMed~gnomAD		missense variant	P/L	286	286	ENST00000293549.4
rs562579083	192800171	12:48981386	12:48981386	G	C/G/T	T	0.0002	< 0.001	SNP	dbSNP	Frequency~1000Genomes~ExAC~TOPMed~gnomAD		missense variant	H/D	287	287	ENST00000293549.4
rs562579083	192800171	12:48981386	12:48981386	T	C/G/T	T	0.0002	< 0.001	SNP	dbSNP	Frequency~1000Genomes~ExAC~TOPMed~gnomAD		missense variant	H/Y	287	287	ENST00000293549.4
rs978251756	357119344	12:48981389	12:48981389	A	G/A			-	SNP	dbSNP	Frequency~gnomAD		missense variant	D/N	288	288	ENST00000293549.4
rs1372971878	559060519	12:48981399	12:48981399	T	A/T			-	SNP	dbSNP	Frequency~gnomAD		missense variant	Y/F	291	291	ENST00000293549.4
rs1410936046	579000390	12:48981401	12:48981401	C	T/C			-	SNP	dbSNP	Frequency~gnomAD		missense variant	F/L	292	292	ENST00000293549.4
rs1030926794	390031844	12:48981403	12:48981403	A	C/A/T			-	SNP	dbSNP	Frequency~TOPMed		missense variant	F/L	292	292	ENST00000293549.4
rs531388810	151208303	12:48981426	12:48981426	A	C/A/T	A	0.0002	< 0.001	SNP	dbSNP	Frequency~1000Genomes~ExAC~TOPMed~gnomAD		missense variant	T/K	300	300	ENST00000293549.4
rs531388810	151208303	12:48981426	12:48981426	T	C/A/T	A	0.0002	< 0.001	SNP	dbSNP	Frequency~1000Genomes~ExAC~TOPMed~gnomAD		missense variant	T/M	300	300	ENST00000293549.4
rs1285003674	504841145	12:48981428	12:48981428	A	T/A			-	SNP	dbSNP	Frequency~gnomAD		missense variant	Y/N	301	301	ENST00000293549.4
rs1418535295	581416350	12:48981431	12:48981431	C	A/C			-	SNP	dbSNP	Frequency~TOPMed		missense variant	S/R	302	302	ENST00000293549.4
rs1219944883	463607276	12:48981435	12:48981435	A	G/A			-	SNP	dbSNP	Frequency~gnomAD		missense variant	G/E	303	303	ENST00000293549.4
rs924169589	296849427	12:48981437	12:48981437	T	C/T			-	SNP	dbSNP			missense variant	R/C	304	304	ENST00000293549.4
rs776468931	244002678	12:48981440	12:48981440	G	C/G			-	SNP	dbSNP	Frequency~ExAC~gnomAD		missense variant	L/V	305	305	ENST00000293549.4
rs958130273	335106994	12:48981441	12:48981441	C	T/C			-	SNP	dbSNP	Frequency~TOPMed		missense variant	L/P	305	305	ENST00000293549.4
rs1247818549	478233926	12:48981449	12:48981449	A	G/A			-	SNP	dbSNP	Frequency~TOPMed~gnomAD		missense variant	A/T	308	308	ENST00000293549.4
rs1425027070	583492387	12:48981450	12:48981450	G	C/G/T			-	SNP	dbSNP	Frequency~TOPMed~gnomAD		missense variant	A/G	308	308	ENST00000293549.4
rs1425027070	583492387	12:48981450	12:48981450	T	C/G/T			-	SNP	dbSNP	Frequency~TOPMed~gnomAD		missense variant	A/V	308	308	ENST00000293549.4
rs1367508808	557014096	12:48981459	12:48981459	T	C/T			-	SNP	dbSNP	Frequency~gnomAD		missense variant	A/V	311	311	ENST00000293549.4
rs1442343941	594758289	12:48981462	12:48981462	C	G/C			-	SNP	dbSNP	Frequency~gnomAD		missense variant	G/A	312	312	ENST00000293549.4
rs1162097828	422297081	12:48981464	12:48981464	A	C/A			-	SNP	dbSNP	Frequency~TOPMed~gnomAD		missense variant	R/S	313	313	ENST00000293549.4
rs759464320	220720365	12:48981467	12:48981467	T	G/T			-	SNP	dbSNP	Frequency~ExAC~gnomAD		missense variant	A/S	314	314	ENST00000293549.4
rs1262659975	490676237	12:48981468	12:48981468	T	C/T			-	SNP	dbSNP	Frequency~TOPMed		missense variant	A/V	314	314	ENST00000293549.4
rs1307950698	517645402	12:48981470	12:48981470	G	T/G			-	SNP	dbSNP	Frequency~gnomAD		missense variant	C/G	315	315	ENST00000293549.4
rs1394511906	571889864	12:48981477	12:48981477	T	G/T			-	SNP	dbSNP	Frequency~gnomAD		missense variant	S/I	317	317	ENST00000293549.4
rs976018078	356392898	12:48981480	12:48981480	T	C/A/T			-	SNP	dbSNP	Frequency~TOPMed~gnomAD		missense variant	S/L	318	318	ENST00000293549.4
rs1397832485	572999460	12:48981485	12:48981485	G	C/G			-	SNP	dbSNP	Frequency~gnomAD		missense variant	P/A	320	320	ENST00000293549.4
rs1294129141	512294979	12:48981488	12:48981488	A	G/A			-	SNP	dbSNP	Frequency~TOPMed		missense variant	A/T	321	321	ENST00000293549.4
rs1248000853	478285142	12:48981496	12:48981496	G	C/G			-	SNP	dbSNP	Frequency~TOPMed		missense variant	D/E	323	323	ENST00000293549.4
rs765259238	223184372	12:48981497	12:48981497	C	G/C			-	SNP	dbSNP	Frequency~ExAC~gnomAD		missense variant	G/R	324	324	ENST00000293549.4
rs1299547228	514412606	12:48981498	12:48981498	A	G/A			-	SNP	dbSNP	Frequency~gnomAD		missense variant	G/D	324	324	ENST00000293549.4
rs1227646126	472458525	12:48981507	12:48981507	G	T/G			-	SNP	dbSNP	Frequency~gnomAD		missense variant	L/R	327	327	ENST00000293549.4
rs79110091	102216086	12:48981509	12:48981509	T	C/T			-	SNP	dbSNP			missense variant	L/F	328	328	ENST00000293549.4
rs1565722031	619868225	12:48981516	12:48981516	A	G/A			-	SNP	dbSNP	Phenotype_or_Disease	uncertain significance	missense variant	C/Y	330	330	ENST00000293549.4
rs1200558724	444452486	12:48981518	12:48981518	A	G/A/C			-	SNP	dbSNP	Frequency~TOPMed~gnomAD		missense variant	G/S	331	331	ENST00000293549.4
rs1200558724	444452486	12:48981518	12:48981518	C	G/A/C			-	SNP	dbSNP	Frequency~TOPMed~gnomAD		missense variant	G/R	331	331	ENST00000293549.4
rs1399080321	573424434	12:48981533	12:48981533	C	A/C			-	SNP	dbSNP	Frequency~TOPMed		missense variant	T/P	336	336	ENST00000293549.4
rs148154047	125305805	12:48981534	12:48981534	T	C/T	T	0.003994	0.004	SNP	dbSNP	Frequency~1000Genomes~ESP~ExAC~TOPMed~gnomAD		missense variant	T/M	336	336	ENST00000293549.4
rs1450479588	600698272	12:48981540	12:48981540	G	C/G/T			-	SNP	dbSNP	Frequency~TOPMed~gnomAD		missense variant	T/R	338	338	ENST00000293549.4
rs1450479588	600698272	12:48981540	12:48981540	T	C/G/T			-	SNP	dbSNP	Frequency~TOPMed~gnomAD		missense variant	T/M	338	338	ENST00000293549.4
rs1170405290	426195114	12:48981545	12:48981545	A	C/A/T			-	SNP	dbSNP	Frequency~gnomAD		missense variant	R/S	340	340	ENST00000293549.4
rs1170405290	426195114	12:48981545	12:48981545	T	C/A/T			-	SNP	dbSNP	Frequency~gnomAD		missense variant	R/C	340	340	ENST00000293549.4
rs750603706	216851900	12:48981546	12:48981546	C	G/C			-	SNP	dbSNP	Frequency~ExAC~gnomAD		missense variant	R/P	340	340	ENST00000293549.4
rs756414060	219419030	12:48981552	12:48981552	G	C/G			-	SNP	dbSNP	Frequency~ExAC~TOPMed~gnomAD		missense variant	T/S	342	342	ENST00000293549.4
rs780565493	245590891	12:48981554	12:48981554	C	G/C			-	SNP	dbSNP	Frequency~ExAC~TOPMed~gnomAD		missense variant	E/Q	343	343	ENST00000293549.4
rs1450744081	600781834	12:48981557	12:48981557	A	C/A			-	SNP	dbSNP	Frequency~gnomAD		missense variant	R/S	344	344	ENST00000293549.4
rs1322793746	530797329	12:48981558	12:48981558	A	G/A			-	SNP	dbSNP	Frequency~gnomAD		missense variant	R/H	344	344	ENST00000293549.4
rs941151208	313865858	12:48981560	12:48981560	C	T/C			-	SNP	dbSNP			missense variant	C/R	345	345	ENST00000293549.4
rs754298019	218386181	12:48981569	12:48981569	C	A/C			-	SNP	dbSNP	Frequency~ExAC~gnomAD		missense variant	T/P	348	348	ENST00000293549.4
rs1293116487	511904164	12:48981570	12:48981570	T	C/T			-	SNP	dbSNP	Frequency~gnomAD		missense variant	T/I	348	348	ENST00000293549.4
rs1057524201	409419332	12:48981578	12:48981578	G	T/G			-	SNP	dbSNP	Phenotype_or_Disease	uncertain significance	missense variant	W/G	351	351	ENST00000293549.4
rs1565722079	619868580	12:48981580	12:48981580	C	G/C			-	SNP	dbSNP	Frequency		missense variant	W/C	351	351	ENST00000293549.4
rs387907358	149709991	12:48981590	12:48981590	T	G/T			-	SNP	dbSNP	Frequency~Cited~Phenotype_or_Disease	uncertain significance~pathogenic	missense variant	V/F	355	355	ENST00000293549.4
rs922873456	296374991	12:48981591	12:48981591	C	T/C			-	SNP	dbSNP	Frequency~TOPMed~gnomAD		missense variant	V/A	355	355	ENST00000293549.4
rs1210276785	460941182	12:48981599	12:48981599	T	C/T			-	SNP	dbSNP	Frequency~gnomAD		missense variant	R/C	358	358	ENST00000293549.4
rs779430216	245122324	12:48981600	12:48981600	A	G/A			-	SNP	dbSNP	Frequency~ExAC~TOPMed~gnomAD		missense variant	R/H	358	358	ENST00000293549.4
rs748636854	216037341	12:48981602	12:48981602	G	A/G			-	SNP	dbSNP	Frequency~ExAC~gnomAD		missense variant	N/D	359	359	ENST00000293549.4
rs771546038	242151811	12:48981603	12:48981603	G	A/G			-	SNP	dbSNP	Frequency~ExAC~TOPMed~gnomAD		missense variant	N/S	359	359	ENST00000293549.4
rs930178892	310014819	12:48981609	12:48981609	T	C/T			-	SNP	dbSNP	Frequency~TOPMed		missense variant	T/M	361	361	ENST00000293549.4
rs1260042924	489697706	12:48981613	12:48981613	A	C/A			-	SNP	dbSNP	Frequency~gnomAD		missense variant	H/Q	362	362	ENST00000293549.4
rs1435433748	592297815	12:48981617	12:48981617	G	C/G/T			-	SNP	dbSNP	Frequency~Phenotype_or_Disease~gnomAD	uncertain significance	missense variant	R/G	364	364	ENST00000293549.4
rs1435433748	592297815	12:48981617	12:48981617	T	C/G/T			-	SNP	dbSNP	Frequency~Phenotype_or_Disease~gnomAD	uncertain significance	missense variant	R/C	364	364	ENST00000293549.4
rs1177356680	429307837	12:48981618	12:48981618	A	G/A			-	SNP	dbSNP	Frequency~gnomAD		missense variant	R/H	364	364	ENST00000293549.4
rs1428756613	589773779	12:48981620	12:48981620	A	G/A			-	SNP	dbSNP	Frequency~gnomAD		missense variant	V/I	365	365	ENST00000293549.4
rs1223353274	464471322	12:48981629	12:48981629	A	G/A			-	SNP	dbSNP	Frequency~TOPMed		missense variant	E/K	368	368	ENST00000293549.4
rs1389689190	570189194	12:48981633	12:48981633	T	G/T			-	SNP	dbSNP	Frequency~gnomAD		missense variant	C/F	369	369	ENST00000293549.4
rs897040674	328881252	12:48981635	12:48981635	G	C/G			-	SNP	dbSNP	Frequency~TOPMed~gnomAD		missense variant	L/V	370	370	ENST00000293549.4
