# Supplementary material for: In silico analyses of Wnt1 nsSNPs reveal structurally destabilizing variants, altered interactions with Frizzled receptors and its deregulation in tumorigenesis
Source: Sci Rep. 2022 Sep 2;12:14934. doi: 10.1038/s41598-022-19299-x (PMC9440047; doi:10.1038/s41598-022-19299-x)
Supplement: Supplementary file 16 — Supplementary Table S3. [file 41598_2022_19299_MOESM16_ESM.xlsx]

## Sheet: Sheet1
Supplementary Table S3. Initial sequence based screening of 292 nsSNPs of human Wnt1 gene using twelve web-servers.
Human Wnt1 first 292 nsSNPs from Emsembl						SIFT prediction		PolyPhen-2		CADD prediction		REVEL Prediction			Meta Lr Prediction			Mutation Assessor Prediction			PROVEAN		PANTHER			SNP & GO			Ph-D SNP			FATHMM		ENTPRISE
Variant ID	Conseq. Type	WT	POS	MUT	VARIANT	SIFT Class	SIFT Score	Class	Score	Class	Score	REVEL SORT	Class	REVEL		Prediction			Prediction		SCORE	PREDICTION (cutoff=-2.5)	Prediction	RI	probability	Prediction	RI	probability	Prediction	RI	Probability	Prediction	Score	Prediction	Score
rs756365563	missense variant	G	2	E	G2E	tolerated - low confidence	0.38	benign	0.059	likely benign	22	187	likely benign	0.186	169	tolerated	0.168	66	neutral	0.065	0	Neutral	Unclassified	NA	NA	Neutral	7	0.161	Neutral	2	0.38	TOLERATED	-0.94	Neutral	0.337
rs138200608	missense variant	W	4	S	W4S	tolerated - low confidence	0.34	benign	0.003	likely benign	22	180	likely benign	0.179	194	tolerated	0.193	66	neutral	0.065	0.12	Neutral	Unclassified	NA	NA	Neutral	6	0.182	Disease	0	0.503	TOLERATED	-0.95	Neutral	0.139
rs1254543592	missense variant	A	5	T	A5T	tolerated - low confidence	0.15	benign	0.001	likely benign	18	121	likely benign	0.12	182	tolerated	0.181	66	neutral	0.065	-0.08	Neutral	Unclassified	NA	NA	Neutral	9	0.045	Neutral	6	0.183	TOLERATED	-0.98	Neutral	0.084
rs748684540	missense variant	A	5	G	A5G	tolerated - low confidence	0.43	benign	0.028	likely benign	18	91	likely benign	0.09	217	tolerated	0.216	112	neutral	0.111	-0.24	Neutral	Unclassified	NA	NA	Neutral	9	0.028	Neutral	8	0.117	TOLERATED	-1.02	Neutral	0.081
rs748684540	missense variant	A	5	V	A5V	tolerated - low confidence	0.16	benign	0	likely benign	18	57	likely benign	0.056	177	tolerated	0.176	112	neutral	0.111	0.08	Neutral	Unclassified	NA	NA	Neutral	9	0.032	Neutral	8	0.087	TOLERATED	-0.9	Neutral	0.099
rs1162000285	missense variant	P	8	S	P8S	tolerated - low confidence	0.59	benign	0.009	likely benign	20	113	likely benign	0.112	158	tolerated	0.157	66	neutral	0.065	-0.31	Neutral	Unclassified	NA	NA	Neutral	8	0.094	Neutral	4	0.291	TOLERATED	-0.87	Neutral	0.149
rs1219729580	missense variant	P	8	L	P8L	tolerated - low confidence	0.23	benign	0	likely benign	21	152	likely benign	0.151	139	tolerated	0.138	34	neutral	0.033	-0.02	Neutral	Unclassified	NA	NA	Neutral	8	0.09	Neutral	4	0.289	TOLERATED	-0.86	Neutral	0.155
rs1346277257	missense variant	G	9	A	G9A	tolerated - low confidence	1	benign	0	likely benign	18	154	likely benign	0.153	153	tolerated	0.152	112	neutral	0.111	0.52	Neutral	Unclassified	NA	NA	Neutral	9	0.068	Neutral	5	0.229	TOLERATED	-0.88	Neutral	0.174
rs1318650906	missense variant	A	13	P	A13P	tolerated	0.07	benign	0.001	likely benign	22	185	likely benign	0.184	195	tolerated	0.194	112	neutral	0.111	-0.2	Neutral	Unclassified	NA	NA	Neutral	5	0.257	Disease	5	0.729	TOLERATED	-1.1	Neutral	0.052
rs1396742751	missense variant	T	14	M	T14M	tolerated	0.24	benign	0.074	likely benign	19	168	likely benign	0.167	140	tolerated	0.139	66	neutral	0.065	0.02	Neutral	Unclassified	NA	NA	Neutral	7	0.154	Neutral	3	0.35	TOLERATED	-1.01	Neutral	0.028
rs142730766	missense variant	A	18	T	A18T	tolerated	0.43	benign	0.009	likely benign	22	195	likely benign	0.194	215	tolerated	0.214	112	neutral	0.111	-0.27	Neutral	Unclassified	NA	NA	Neutral	7	0.131	Neutral	4	0.299	TOLERATED	-1	Neutral	0.026
rs142730766	missense variant	A	18	S	A18S	tolerated	0.4	benign	0.017	likely benign	22	191	likely benign	0.19	216	tolerated	0.215	112	neutral	0.111	-0.37	Neutral	Unclassified	NA	NA	Neutral	8	0.081	Neutral	5	0.236	TOLERATED	-0.98	Neutral	0.022
rs1205153439	missense variant	A	18	V	A18V	tolerated	0.73	benign	0	likely benign	15	131	likely benign	0.13	174	tolerated	0.173	112	neutral	0.111	0.45	Neutral	Unclassified	NA	NA	Neutral	8	0.109	Neutral	5	0.265	TOLERATED	-0.96	Neutral	0.014
rs1365297381	missense variant	L	19	P	L19P	deleterious	0.02	benign	0.009	likely benign	24	456	likely benign	0.455	285	tolerated	0.284	66	neutral	0.065	-1.11	Neutral	Unclassified	NA	NA	Neutral	1	0.453	Disease	7	0.838	TOLERATED	-1.27	Neutral	0.374
rs1365297381	missense variant	L	19	R	L19R	deleterious	0.02	benign	0.005	likely benign	24	439	likely benign	0.438	293	tolerated	0.292	66	neutral	0.065	-1.11	Neutral	Unclassified	NA	NA	Disease	1	0.542	Disease	6	0.821	TOLERATED	-1.24	Neutral	0.197
rs1225250365	missense variant	A	20	V	A20V	tolerated	0.51	benign	0	likely benign	21	191	likely benign	0.19	178	tolerated	0.177	66	neutral	0.065	-0.16	Neutral	Unclassified	NA	NA	Neutral	7	0.164	Neutral	2	0.376	TOLERATED	-0.97	Neutral	-0.008
rs1316244411	missense variant	A	21	P	A21P	tolerated	0.14	benign	0.057	likely benign	22	358	likely benign	0.357	200	tolerated	0.199	66	neutral	0.065	-1.02	Neutral	Unclassified	NA	NA	Neutral	1	0.438	Disease	7	0.847	TOLERATED	-1.05	Neutral	0.26
rs759367789	missense variant	L	22	V	L22V	tolerated	0.34	benign	0.114	likely benign	18	144	likely benign	0.143	233	tolerated	0.232	145	neutral	0.144	-0.37	Neutral	Unclassified	NA	NA	Neutral	2	0.41	Disease	7	0.832	TOLERATED	-1.04	Neutral	0.013
rs765049923	missense variant	L	22	P	L22P	deleterious	0.02	possibly damaging	0.552	likely benign	26	496	likely benign	0.495	327	tolerated	0.326	145	neutral	0.144	-1.15	Neutral	Unclassified	NA	NA	Neutral	8	0.084	Neutral	5	0.255	TOLERATED	-1.18	Neutral	0.347
rs752584291	missense variant	P	23	R	P23R	tolerated	0.35	benign	0.013	likely benign	22	224	likely benign	0.223	224	tolerated	0.223	66	neutral	0.065	-0.35	Neutral	Unclassified	NA	NA	Neutral	5	0.274	Neutral	1	0.465	TOLERATED	-0.93	Neutral	0.068
rs1212693662	missense variant	A	27	T	A27T	tolerated	0.17	probably damaging	0.977	likely benign	24	325	likely benign	0.324	316	tolerated	0.315	145	neutral	0.144	-0.23	Neutral	Unclassified	NA	NA	Neutral	4	0.312	Disease	2	0.608	TOLERATED	-0.99	Neutral	-0.015
rs370761299	missense variant	A	27	D	A27D	tolerated	0.14	probably damaging	0.99	likely benign	24	435	likely benign	0.434	390	tolerated	0.389	145	neutral	0.144	-0.8	Neutral	Unclassified	NA	NA	Neutral	9	0.065	Neutral	6	0.185	TOLERATED	-1.03	Neutral	0.121
rs370761299	missense variant	A	27	V	A27V	tolerated	0.27	probably damaging	0.968	likely benign	23	352	likely benign	0.351	353	tolerated	0.352	145	neutral	0.144	-0.03	Neutral	Unclassified	NA	NA	Neutral	8	0.088	Neutral	5	0.241	TOLERATED	-0.99	Neutral	-0.015
rs1487733253	missense variant	A	28	D	A28D	tolerated	0.62	benign	0.031	likely benign	21	375	likely benign	0.374	172	tolerated	0.171	66	neutral	0.065	-0.53	Neutral	Unclassified	NA	NA	Neutral	2	0.409	Disease	4	0.718	TOLERATED	-1.03	Neutral	0.074
rs1414331759	missense variant	G	32	D	G32D	deleterious	0.02	benign	0.253	likely benign	24	301	likely benign	0.3	259	tolerated	0.258	145	neutral	0.144	-1.33	Neutral	Unclassified	NA	NA	Neutral	2	0.417	Disease	5	0.766	TOLERATED	-0.95	Neutral	0.078
rs756280237	missense variant	R	33	L	R33L	tolerated	0.09	benign	0.238	likely benign	23	393	likely benign	0.392	176	tolerated	0.175	145	neutral	0.144	-1.69	Neutral	Unclassified	NA	NA	Neutral	4	0.284	Disease	4	0.711	TOLERATED	-0.9	Neutral	0.013
rs1273453192	missense variant~splice region variant	G	36	V	G36V	deleterious	0.05	possibly damaging	0.634	likely benign	29	576	likely disease causing	0.575	318	tolerated	0.317	145	neutral	0.144	-2.32	Neutral	Neutral	1	0.451	Disease	0	0.52	Disease	2	0.621	TOLERATED	-0.97	Neutral	0.058
rs1203413848	missense variant	V	38	M	V38M	tolerated	0.09	benign	0.282	likely benign	23	341	likely benign	0.34	275	tolerated	0.274	145	neutral	0.144	-0.57	Neutral	Neutral	7	0.141	Neutral	3	0.36	Neutral	3	0.375	TOLERATED	-1.02	Neutral	0.036
rs1203413848	missense variant	V	38	L	V38L	tolerated	0.6	benign	0.022	likely benign	22	163	likely benign	0.162	228	tolerated	0.227	145	neutral	0.144	-0.45	Neutral	Neutral	3	0.34	Neutral	3	0.336	Neutral	3	0.347	TOLERATED	-0.95	Neutral	0.024
rs993620313	missense variant	N	39	H	N39H	tolerated	0.53	benign	0.007	likely benign	23	222	likely benign	0.221	220	tolerated	0.219	145	neutral	0.144	-0.31	Neutral	Neutral	1	0.429	Neutral	4	0.304	Neutral	5	0.235	TOLERATED	-1	Neutral	0.035
rs958164260	missense variant	N	39	K	N39K	tolerated	0.85	benign	0.24	likely benign	21	264	likely benign	0.263	162	tolerated	0.161	145	neutral	0.144	-0.57	Neutral	Neutral	6	0.225	Neutral	6	0.191	Neutral	7	0.139	TOLERATED	-0.87	Neutral	0.104
rs754052778	missense variant	V	40	I	V40I	tolerated	0.34	benign	0.086	likely benign	22	176	likely benign	0.175	171	tolerated	0.17	145	neutral	0.144	-0.11	Neutral	Neutral	6	0.218	Neutral	5	0.258	Neutral	5	0.252	TOLERATED	-0.97	Neutral	0.004
rs755253307	missense variant	V	40	A	V40A	tolerated	0.56	benign	0.006	likely benign	23	184	likely benign	0.183	171	tolerated	0.17	145	neutral	0.144	-0.44	Neutral	Neutral	9	0.064	Neutral	8	0.087	Neutral	6	0.221	TOLERATED	-0.92	Neutral	0.011
rs779414153	missense variant	D	49	A	D49A	tolerated	0.48	benign	0.109	likely benign	23	363	likely benign	0.362	165	tolerated	0.164	112	neutral	0.111	-1.67	Neutral	Neutral	6	0.22	Neutral	8	0.083	Neutral	4	0.275	TOLERATED	-0.94	Neutral	-0.011
rs753162212	missense variant	S	50	Y	S50Y	deleterious	0.02	benign	0.36	likely benign	24	511	likely disease causing	0.51	301	tolerated	0.3	112	neutral	0.111	-1.48	Neutral	Disease	1	0.565	Neutral	5	0.266	Neutral	3	0.341	TOLERATED	-1.07	Neutral	0.022
rs1027727196	missense variant	K	51	R	K51R	tolerated	0.58	benign	0	likely benign	23	304	likely benign	0.303	226	tolerated	0.225	112	neutral	0.111	-0.16	Neutral	Neutral	8	0.084	Neutral	10	0.016	Neutral	9	0.071	TOLERATED	-0.99	Neutral	0.011
rs758809246	missense variant	S	52	G	S52G	tolerated	0.75	benign	0	likely benign	23	186	likely benign	0.185	202	tolerated	0.201	66	neutral	0.065	0.15	Neutral	Neutral	7	0.173	Neutral	10	0.016	Neutral	9	0.061	TOLERATED	-1.01	Neutral	0.035
rs1413844535	missense variant	S	52	R	S52R	tolerated	0.41	benign	0.015	likely benign	19	163	likely benign	0.162	171	tolerated	0.17	66	neutral	0.065	-0.83	Neutral	Neutral	7	0.17	Neutral	9	0.066	Neutral	5	0.244	TOLERATED	-1	Neutral	0.126
rs747502483	missense variant	Q	54	K	Q54K	tolerated	0.44	benign	0.033	likely benign	22	339	likely benign	0.338	174	tolerated	0.173	112	neutral	0.111	-0.75	Neutral	Neutral	7	0.134	Neutral	9	0.061	Neutral	6	0.2	TOLERATED	-0.96	Neutral	0.117
rs1430822345	missense variant	L	55	Q	L55Q	tolerated	0.12	benign	0.012	likely benign	23	453	likely benign	0.452	223	tolerated	0.222	112	neutral	0.111	-1.41	Neutral	Disease	2	0.613	Neutral	2	0.402	Neutral	3	0.371	TOLERATED	-1.04	Neutral	0.124
rs144907447	missense variant	E	58	Q	E58Q	tolerated	0.05	benign	0.147	likely benign	24	274	likely benign	0.273	181	tolerated	0.18	34	neutral	0.033	-0.54	Neutral	Neutral	9	0.051	Neutral	10	0.012	Neutral	9	0.056	TOLERATED	-0.98	Neutral	-0.002
rs769504937	missense variant	E	58	D	E58D	tolerated	1	benign	0	likely benign	21	159	likely benign	0.158	72	tolerated	0.071	4	neutral	0.003	0.64	Neutral	Neutral	6	0.19	Neutral	9	0.032	Neutral	9	0.07	TOLERATED	-0.96	Neutral	0.092
rs775138924	missense variant	S	60	C	S60C	deleterious	0.01	possibly damaging	0.67	likely benign	26	629	likely disease causing	0.628	486	tolerated	0.485	604	medium	0.603	-1.8	Neutral	Disease	0	0.522	Neutral	8	0.116	Neutral	6	0.217	TOLERATED	-1.06	Neutral	0.127
rs762859463	missense variant	L	61	M	L61M	deleterious	0.02	probably damaging	0.966	likely benign	25	531	likely disease causing	0.53	524	damaging	0.523	555	medium	0.554	-0.48	Neutral	Neutral	3	0.355	Neutral	8	0.103	Neutral	5	0.263	TOLERATED	-1.14	Neutral	0.045
rs762859463	missense variant	L	61	V	L61V	tolerated	0.2	possibly damaging	0.787	likely benign	23	430	likely benign	0.429	400	tolerated	0.399	336	low	0.335	-0.44	Neutral	Neutral	5	0.244	Neutral	8	0.093	Neutral	6	0.188	TOLERATED	-1.04	Neutral	0.033
rs375172611	missense variant	R	66	H	R66H	deleterious	0.01	probably damaging	0.957	likely deleterious	33	515	likely disease causing	0.514	590	damaging	0.589	465	low	0.464	-2.18	Neutral	Disease	2	0.618	Neutral	1	0.475	Neutral	3	0.374	TOLERATED	-1.06	Neutral	0.149
rs375172611	missense variant	R	66	L	R66L	deleterious	0.04	possibly damaging	0.801	likely deleterious	33	562	likely disease causing	0.561	550	damaging	0.549	670	medium	0.669	-3.3	Deleterious	Disease	1	0.53	Disease	1	0.542	Disease	1	0.539	TOLERATED	-1.05	Neutral	0.152
rs1342929466	missense variant	R	69	Q	R69Q	tolerated	0.17	possibly damaging	0.691	likely benign	25	489	likely benign	0.488	446	tolerated	0.445	493	low	0.492	-1.82	Neutral	Neutral	4	0.313	Neutral	5	0.27	Disease	0	0.518	TOLERATED	-1.02	Neutral	0.172
rs1200397973	missense variant	I	72	V	I72V	tolerated	1	benign	0.045	likely benign	23	207	likely benign	0.206	187	tolerated	0.186	37	neutral	0.036	0.12	Neutral	Neutral	2	0.394	Neutral	5	0.25	Neutral	3	0.36	TOLERATED	-0.88	Neutral	0.244
rs977301761	missense variant	I	72	T	I72T	tolerated	0.08	possibly damaging	0.684	likely benign	24	618	likely disease causing	0.617	383	tolerated	0.382	296	low	0.295	-1.62	Neutral	Neutral	8	0.098	Neutral	9	0.031	Neutral	6	0.193	TOLERATED	-0.97	Neutral	0.289
rs912508879	missense variant	Q	74	H	Q74H	deleterious	0.01	possibly damaging	0.879	likely benign	25	463	likely benign	0.462	456	tolerated	0.455	445	low	0.444	-1.29	Neutral	Neutral	2	0.412	Neutral	7	0.134	Neutral	6	0.195	TOLERATED	-1.01	Neutral	0.13
rs768363275	missense variant	P	76	R	P76R	deleterious	0.02	possibly damaging	0.55	likely benign	26	672	likely disease causing	0.671	516	damaging	0.515	546	medium	0.545	-4.3	Deleterious	Disease	5	0.739	Disease	4	0.678	Disease	4	0.683	TOLERATED	-1.06	Neutral	0.277
rs761666594	missense variant	L	79	M	L79M	tolerated	0.58	probably damaging	0.967	likely benign	23	385	likely benign	0.384	276	tolerated	0.275	121	neutral	0.12	-0.28	Neutral	Neutral	0	0.476	Neutral	8	0.124	Neutral	9	0.05	TOLERATED	-0.99	Neutral	0.394
rs1276338966	missense variant	H	80	N	H80N	tolerated	0.49	benign	0.113	likely benign	22	201	likely benign	0.2	232	tolerated	0.231	130	neutral	0.129	-0.06	Neutral	Neutral	7	0.173	Neutral	8	0.1	Neutral	6	0.222	TOLERATED	-0.9	Neutral	0.179
rs1339135542	missense variant	V	82	M	V82M	deleterious	0	possibly damaging	0.714	likely benign	27	605	likely disease causing	0.604	523	damaging	0.522	459	low	0.458	-1.44	Neutral	Neutral	3	0.342	Neutral	6	0.206	Neutral	1	0.468	TOLERATED	-1.3	Neutral	0.381
rs200097796	missense variant	G	84	R	G84R	tolerated	0.99	benign	0	likely benign	21	285	likely benign	0.284	104	tolerated	0.103	6	neutral	0.005	1.26	Neutral	Neutral	9	0.072	Neutral	9	0.058	Neutral	5	0.233	TOLERATED	-0.87	Neutral	0.203
rs200097796	missense variant	G	84	W	G84W	deleterious	0.01	possibly damaging	0.733	likely benign	26	455	likely benign	0.454	340	tolerated	0.339	246	low	0.245	-1.39	Neutral	Disease	1	0.526	Neutral	5	0.253	Neutral	1	0.469	TOLERATED	-0.98	Neutral	0.192
rs1395476705	missense variant	G	85	R	G85R	deleterious	0.04	probably damaging	0.979	likely deleterious	34	873	likely disease causing	0.872	783	damaging	0.782	941	high	0.94	-4.47	Deleterious	Disease	5	0.763	Disease	5	0.754	Disease	6	0.782	DAMAGING	-1.74	deleterious	0.747
rs1411332825	missense variant	Q	87	H	Q87H	tolerated	0.25	benign	0	likely benign	23	151	likely benign	0.15	260	tolerated	0.259	131	neutral	0.13	-0.42	Neutral	Neutral	9	0.073	Neutral	9	0.044	Neutral	4	0.28	TOLERATED	-1.05	Neutral	0.161
rs1033810883	missense variant	S	88	R	S88R	tolerated	0.46	benign	0.134	likely benign	16	307	likely benign	0.306	198	tolerated	0.197	133	neutral	0.132	-0.32	Neutral	Neutral	5	0.265	Neutral	7	0.145	Neutral	4	0.284	TOLERATED	-0.98	Neutral	0.215
rs1169217769	missense variant	S	88	N	S88N	tolerated	0.45	benign	0.134	likely benign	22	130	likely benign	0.129	279	tolerated	0.278	180	neutral	0.179	-0.7	Neutral	Neutral	5	0.261	Neutral	6	0.195	Neutral	3	0.374	TOLERATED	-0.98	Neutral	0.15
rs1427892574	missense variant	A	89	T	A89T	deleterious	0	possibly damaging	0.877	likely deleterious	31	754	likely disease causing	0.753	590	damaging	0.589	632	medium	0.631	-2.31	Neutral	Neutral	1	0.439	Neutral	3	0.345	Neutral	3	0.373	TOLERATED	-1.21	Neutral	0.347
rs1048999636	missense variant	A	89	V	A89V	deleterious	0	probably damaging	0.95	likely benign	26	804	likely disease causing	0.803	631	damaging	0.63	632	medium	0.631	-2.51	Deleterious	Neutral	0	0.488	Neutral	3	0.345	Neutral	2	0.417	TOLERATED	-1.25	Neutral	0.333
rs757767948	missense variant	R	91	S	R91S	tolerated	0.75	benign	0.005	likely benign	19	296	likely benign	0.295	166	tolerated	0.165	102	neutral	0.101	0.2	Neutral	Neutral	8	0.121	Neutral	8	0.095	Neutral	4	0.312	TOLERATED	-0.91	Neutral	0.151
rs1565721141	missense variant	K	94	R	K94R	tolerated	0.11	benign	0.036	likely benign	23	333	likely benign	0.332	300	tolerated	0.299	130	neutral	0.129	-0.64	Neutral	Neutral	7	0.172	Neutral	9	0.069	Neutral	4	0.275	TOLERATED	-1.01	deleterious	0.575
rs1184593586	missense variant	Q	96	R	Q96R	deleterious	0.04	possibly damaging	0.657	likely benign	28	837	likely disease causing	0.836	592	damaging	0.591	888	medium	0.887	-2.62	Deleterious	Neutral	5	0.229	Neutral	5	0.23	Disease	3	0.646	TOLERATED	-1.27	deleterious	0.711
rs745442968	missense variant	F	97	L	F97L	deleterious	0.03	probably damaging	0.994	likely benign	28	776	likely disease causing	0.775	638	damaging	0.637	716	medium	0.715	-3.97	Deleterious	Disease	9	0.929	Disease	0	0.513	Disease	1	0.567	TOLERATED	-1.37	deleterious	0.676
rs1232305469	missense variant	R	98	Q	R98Q	tolerated	0.06	possibly damaging	0.622	likely benign	27	537	likely disease causing	0.536	469	tolerated	0.468	473	low	0.472	-1.83	Neutral	Disease	1	0.529	Neutral	0	0.497	Disease	3	0.664	TOLERATED	-1.11	deleterious	0.529
rs1211888536	missense variant	N	99	K	N99K	tolerated	0.1	benign	0.272	likely benign	23	329	likely benign	0.328	262	tolerated	0.261	432	low	0.431	-2.74	Deleterious	Neutral	4	0.313	Neutral	7	0.161	Neutral	4	0.275	TOLERATED	-0.96	Neutral	0.139
rs1232978934	missense variant	R	100	C	R100C	deleterious	0	probably damaging	0.999	likely deleterious	31	777	likely disease causing	0.776	730	damaging	0.729	906	medium	0.905	-5.19	Deleterious	Disease	7	0.856	Disease	5	0.754	Disease	6	0.788	TOLERATED	-1.1	deleterious	0.504
rs769418812	missense variant	R	100	H	R100H	deleterious	0	probably damaging	0.999	likely deleterious	32	526	likely disease causing	0.525	554	damaging	0.553	343	low	0.342	-3.24	Deleterious	Disease	4	0.692	Neutral	2	0.399	Neutral	4	0.277	TOLERATED	-1.02	Neutral	0.344
rs1202538229	missense variant	R	101	C	R101C	deleterious	0	probably damaging	0.999	likely deleterious	33	870	likely disease causing	0.869	787	damaging	0.786	948	high	0.947	-5.24	Deleterious	Disease	10	0.988	Disease	7	0.847	Disease	7	0.867	TOLERATED	-1.46	deleterious	0.791
rs576057022	missense variant	P	105	R	P105R	deleterious	0.05	probably damaging	0.999	likely benign	27	664	likely disease causing	0.663	584	damaging	0.583	497	low	0.496	-3.47	Deleterious	Neutral	1	0.433	Neutral	2	0.418	Disease	1	0.568	TOLERATED	-0.95	Neutral	0.386
rs1224095225	missense variant	A	107	T	A107T	tolerated	0.74	benign	0.001	likely benign	21	172	likely benign	0.171	149	tolerated	0.148	25	neutral	0.024	0.28	Neutral	Neutral	8	0.076	Neutral	9	0.044	Neutral	6	0.177	TOLERATED	-0.97	Neutral	0.106
rs1463554831	missense variant	P	108	A	P108A	tolerated	0.22	benign	0.011	likely benign	17	121	likely benign	0.12	126	tolerated	0.125	90	neutral	0.089	0.08	Neutral	Neutral	9	0.068	Neutral	10	0.022	Neutral	8	0.11	TOLERATED	-0.86	Neutral	0.186
rs1322536447	missense variant	G	109	E	G109E	deleterious	0.01	possibly damaging	0.844	likely benign	28	334	likely benign	0.333	374	tolerated	0.373	180	neutral	0.179	-2.11	Neutral	Neutral	2	0.408	Neutral	0	0.489	Disease	1	0.526	TOLERATED	-0.85	Neutral	0.203
rs774019685	missense variant	L	112	F	L112F	tolerated	0.12	possibly damaging	0.452	likely benign	24	276	likely benign	0.275	315	tolerated	0.314	238	low	0.237	-1.73	Neutral	Neutral	3	0.366	Neutral	5	0.243	Neutral	1	0.474	TOLERATED	-1.03	Neutral	0.295
rs199549912	missense variant	I	116	M	I116M	deleterious	0	probably damaging	0.977	likely benign	25	484	likely benign	0.483	509	damaging	0.508	512	low	0.511	-1.68	Neutral	Disease	0	0.513	Neutral	2	0.387	Neutral	3	0.358	TOLERATED	-1.07	Neutral	0.287
rs776829186	missense variant	V	117	I	V117I	tolerated	0.1	benign	0.013	likely benign	23	184	likely benign	0.183	259	tolerated	0.258	132	neutral	0.131	0.05	Neutral	Disease	4	0.72	Disease	5	0.734	Disease	3	0.643	TOLERATED	-1.01	Neutral	0.168
rs958325447	missense variant	V	117	G	V117G	deleterious	0	possibly damaging	0.575	likely deleterious	30	779	likely disease causing	0.778	455	tolerated	0.454	409	low	0.408	-3.75	Deleterious	Neutral	8	0.123	Neutral	9	0.063	Neutral	6	0.213	TOLERATED	-1.1	Neutral	0.323
rs1165277706	missense variant	R	119	G	R119G	deleterious	0.02	benign	0.07	likely benign	24	518	likely disease causing	0.517	351	tolerated	0.35	642	medium	0.641	-2.73	Deleterious	Disease	3	0.633	Disease	4	0.687	Disease	4	0.723	TOLERATED	-1.05	Neutral	0.234
rs112258262	missense variant	R	122	Q	R122Q	deleterious	0	probably damaging	0.968	likely deleterious	35	836	likely disease causing	0.835	726	damaging	0.725	871	medium	0.87	-2.66	Deleterious	Disease	2	0.616	Disease	8	0.88	Disease	9	0.948	TOLERATED	-1.45	deleterious	0.708
rs112258262	missense variant	R	122	L	R122L	deleterious	0	probably damaging	0.982	likely deleterious	34	898	likely disease causing	0.897	745	damaging	0.744	901	medium	0.9	-4.66	Deleterious	Disease	1	0.529	Disease	4	0.702	Disease	7	0.872	TOLERATED	-1.49	deleterious	0.701
rs1272450443	missense variant	A	125	S	A125S	deleterious	0.05	benign	0.325	likely benign	26	635	likely disease causing	0.634	457	tolerated	0.456	548	medium	0.547	-1.71	Neutral	Neutral	0	0.489	Disease	7	0.857	Disease	9	0.943	TOLERATED	-1.48	deleterious	0.625
rs1486629942	missense variant	A	125	E	A125E	deleterious	0	probably damaging	0.977	likely deleterious	32	868	likely disease causing	0.867	799	damaging	0.798	941	high	0.94	-3.19	Deleterious	Neutral	7	0.163	Disease	1	0.532	Disease	7	0.839	DAMAGING	-1.67	deleterious	0.711
rs1254888811	missense variant	I	127	V	I127V	tolerated	0.73	benign	0.015	likely benign	23	142	likely benign	0.141	142	tolerated	0.141	40	neutral	0.039	-0.1	Neutral	Neutral	9	0.073	Neutral	10	0.019	Neutral	9	0.065	TOLERATED	-0.81	Neutral	0.299
rs764283737	missense variant	A	129	T	A129T	deleterious	0	probably damaging	0.945	likely deleterious	33	895	likely disease causing	0.894	821	damaging	0.82	903	medium	0.902	-2.64	Deleterious	Disease	8	0.909	Disease	5	0.744	Disease	5	0.74	DAMAGING	-1.88	deleterious	0.69
rs764283737	missense variant	A	129	S	A129S	deleterious	0.02	possibly damaging	0.755	likely deleterious	31	675	likely disease causing	0.674	638	damaging	0.637	434	low	0.433	-1.91	Neutral	Disease	9	0.932	Disease	7	0.846	Disease	7	0.846	DAMAGING	-1.79	deleterious	0.679
rs1445445946	missense variant	T	131	P	T131P	deleterious	0	possibly damaging	0.9	likely benign	28	850	likely disease causing	0.849	670	damaging	0.669	852	medium	0.851	-2.91	Deleterious	Disease	0	0.525	Disease	5	0.742	Disease	7	0.864	TOLERATED	-1.12	deleterious	0.547
rs1390375273	missense variant	G	134	A	G134A	tolerated	0.52	benign	0.067	likely benign	23	353	likely benign	0.352	330	tolerated	0.329	269	low	0.268	-1.23	Neutral	Neutral	8	0.104	Neutral	8	0.078	Neutral	5	0.26	TOLERATED	-1.19	deleterious	0.561
rs762209537	missense variant	V	135	I	V135I	deleterious	0.04	benign	0.23	likely benign	25	456	likely benign	0.455	471	tolerated	0.47	492	low	0.491	-0.55	Neutral	Disease	2	0.595	Disease	7	0.839	Disease	8	0.909	TOLERATED	-1.28	Neutral	0.301
rs762209537	missense variant	V	135	F	V135F	deleterious	0	probably damaging	0.955	likely deleterious	33	863	likely disease causing	0.862	768	damaging	0.767	935	high	0.934	-3.21	Deleterious	Neutral	6	0.224	Neutral	6	0.216	Neutral	2	0.396	TOLERATED	-1.49	deleterious	0.719
rs1168378615	missense variant	H	137	Y	H137Y	deleterious	0.03	probably damaging	0.966	likely benign	27	634	likely disease causing	0.633	533	damaging	0.532	237	low	0.236	-3.33	Deleterious	Disease	1	0.549	Neutral	1	0.436	Neutral	2	0.404	TOLERATED	-1.05	Neutral	0.399
rs1468031278	missense variant	R	141	P	R141P	deleterious	0	probably damaging	0.999	likely deleterious	33	889	likely disease causing	0.888	720	damaging	0.719	920	medium	0.919	-4.58	Deleterious	Disease	4	0.716	Disease	6	0.785	Disease	6	0.794	TOLERATED	-1.17	deleterious	0.766
rs1358794751	missense variant	S	142	F	S142F	deleterious	0	probably damaging	0.977	likely deleterious	32	845	likely disease causing	0.844	591	damaging	0.59	538	medium	0.537	-2.86	Deleterious	Disease	3	0.646	Disease	0	0.521	Disease	1	0.534	TOLERATED	-1.04	deleterious	0.665
rs1217671504	missense variant	S	147	F	S147F	deleterious	0.01	possibly damaging	0.876	likely benign	26	556	likely disease causing	0.555	613	damaging	0.612	519	low	0.518	-2.85	Deleterious	Disease	2	0.575	Neutral	6	0.216	Neutral	6	0.195	TOLERATED	-1.05	Neutral	0.208
rs753343954	missense variant	C	151	R	C151R	deleterious	0	probably damaging	0.999	likely benign	27	915	likely disease causing	0.914	861	damaging	0.86	952	high	0.951	-8.26	Deleterious	Disease	10	0.996	Disease	6	0.795	Disease	6	0.8	DAMAGING	-2.14	deleterious	0.777
rs754635430	missense variant	T	152	P	T152P	tolerated	0.09	possibly damaging	0.825	likely benign	23	662	likely disease causing	0.661	462	tolerated	0.461	439	low	0.438	-2.21	Neutral	Disease	2	0.62	Neutral	4	0.318	Neutral	5	0.246	TOLERATED	-1.04	Neutral	0.41
rs754635430	missense variant	T	152	S	T152S	tolerated	0.7	benign	0.038	likely benign	19	258	likely benign	0.257	143	tolerated	0.142	28	neutral	0.027	-0.09	Neutral	Disease	0	0.503	Neutral	1	0.474	Disease	1	0.532	TOLERATED	-0.91	Neutral	0.252
rs747833576	missense variant	T	152	M	T152M	deleterious	0.02	probably damaging	0.938	likely benign	24	722	likely disease causing	0.721	609	damaging	0.608	693	medium	0.692	-2.39	Neutral	Neutral	7	0.151	Neutral	9	0.043	Neutral	9	0.072	TOLERATED	-1.05	Neutral	0.224
rs746877791	missense variant	R	156	G	R156G	deleterious	0.04	possibly damaging	0.478	likely benign	22	333	likely benign	0.332	358	tolerated	0.357	372	low	0.371	-2.17	Neutral	Neutral	3	0.363	Neutral	4	0.309	Neutral	3	0.366	TOLERATED	-1	Neutral	0.166
rs902650526	missense variant	R	157	W	R157W	tolerated	0.18	probably damaging	0.912	likely benign	23	640	likely disease causing	0.639	600	damaging	0.599	705	medium	0.704	-1.97	Neutral	Disease	6	0.776	Disease	3	0.652	Disease	2	0.603	TOLERATED	-1.08	Neutral	0.16
rs749380063	missense variant	G	159	R	G159R	deleterious	0.04	benign	0.226	likely benign	25	501	likely disease causing	0.5	312	tolerated	0.311	514	low	0.513	-3.6	Deleterious	Neutral	1	0.462	Neutral	3	0.367	Neutral	1	0.457	TOLERATED	-0.99	Neutral	0.314
rs1364406291	missense variant	G	161	R	G161R	tolerated	0.25	possibly damaging	0.84	likely benign	26	340	likely benign	0.339	367	tolerated	0.366	304	low	0.303	-1.77	Neutral	Disease	4	0.692	Disease	2	0.584	Neutral	3	0.346	TOLERATED	-0.93	Neutral	0.171
rs768896064	missense variant	G	162	D	G162D	tolerated	0.39	possibly damaging	0.879	likely benign	25	370	likely benign	0.369	373	tolerated	0.372	310	low	0.309	-2.33	Neutral	Neutral	2	0.415	Neutral	3	0.334	Neutral	4	0.319	TOLERATED	-0.93	Neutral	0.167
rs774520800	missense variant	P	163	T	P163T	tolerated	0.48	benign	0.005	likely benign	22	235	likely benign	0.234	229	tolerated	0.228	145	neutral	0.144	-0.38	Neutral	Neutral	4	0.293	Neutral	8	0.077	Neutral	7	0.138	TOLERATED	-0.9	Neutral	0.136
rs773630541	missense variant	G	169	S	G169S	deleterious	0	probably damaging	1	likely deleterious	34	907	likely disease causing	0.906	782	damaging	0.781	868	medium	0.867	-4.24	Deleterious	Disease	10	0.988	Disease	8	0.879	Disease	7	0.858	DAMAGING	-1.66	deleterious	0.531
rs773630541	missense variant	G	169	C	G169C	deleterious	0	probably damaging	1	likely deleterious	34	893	likely disease causing	0.892	822	damaging	0.821	950	high	0.949	-6.37	Deleterious	Disease	10	0.996	Disease	8	0.925	Disease	9	0.939	DAMAGING	-1.76	deleterious	0.656
rs371672410	missense variant	G	169	D	G169D	deleterious	0	probably damaging	1	likely deleterious	34	838	likely disease causing	0.837	789	damaging	0.788	917	medium	0.916	-4.95	Deleterious	Disease	10	0.994	Disease	8	0.876	Disease	8	0.902	DAMAGING	-1.73	deleterious	0.57
rs371672410	missense variant	G	169	A	G169A	deleterious	0.01	probably damaging	1	likely deleterious	33	810	likely disease causing	0.809	782	damaging	0.781	917	medium	0.916	-4.24	Deleterious	Disease	10	0.991	Disease	7	0.85	Disease	7	0.857	DAMAGING	-1.66	deleterious	0.505
rs766842076	missense variant	C	170	R	C170R	deleterious	0	probably damaging	0.999	likely deleterious	33	922	likely disease causing	0.921	837	damaging	0.836	952	high	0.951	-8.49	Deleterious	Disease	10	0.99	Disease	7	0.839	Disease	7	0.857	DAMAGING	-2.03	deleterious	0.693
rs766842076	missense variant	C	170	G	C170G	deleterious	0	probably damaging	0.999	likely deleterious	33	922	likely disease causing	0.921	837	damaging	0.836	952	high	0.951	-8.49	Deleterious	Disease	10	0.996	Disease	8	0.882	Disease	9	0.929	DAMAGING	-2.01	deleterious	0.677
rs1177507864	missense variant	D	172	H	D172H	deleterious	0	probably damaging	1	likely deleterious	32	804	likely disease causing	0.803	581	damaging	0.58	404	low	0.403	-4.62	Deleterious	Disease	5	0.744	Disease	6	0.786	Disease	6	0.798	TOLERATED	-1.16	deleterious	0.716
rs1490248680	missense variant	N	173	S	N173S	deleterious	0	probably damaging	0.998	likely benign	28	840	likely disease causing	0.839	724	damaging	0.723	892	medium	0.891	-3.29	Deleterious	Neutral	0	0.482	Disease	1	0.566	Disease	4	0.7	TOLERATED	-1.32	deleterious	0.631
rs758928266	missense variant	I	174	T	I174T	deleterious	0	benign	0.138	likely benign	25	719	likely disease causing	0.718	431	tolerated	0.43	613	medium	0.612	-2.41	Neutral	Neutral	1	0.473	Disease	1	0.561	Disease	3	0.645	TOLERATED	-1.29	Neutral	0.346
rs377240313	missense variant	L	179	F	L179F	tolerated	0.1	benign	0.003	likely benign	20	98	likely benign	0.097	195	tolerated	0.194	86	neutral	0.085	-0.82	Neutral	Neutral	7	0.144	Neutral	9	0.073	Neutral	2	0.41	TOLERATED	-0.97	Neutral	0.249
rs201861196	missense variant	G	181	S	G181S	tolerated	1	benign	0.029	likely benign	23	155	likely benign	0.154	91	tolerated	0.09	40	neutral	0.039	1.25	Neutral	Neutral	9	0.071	Neutral	10	0.023	Neutral	8	0.095	TOLERATED	-0.67	Neutral	0.39
rs1434664441	missense variant	R	182	W	R182W	deleterious	0	probably damaging	0.987	likely benign	24	770	likely disease causing	0.769	682	damaging	0.681	895	medium	0.894	-4.66	Deleterious	Disease	1	0.551	Disease	3	0.631	Disease	3	0.634	TOLERATED	-1.23	Neutral	0.38
rs1318772271	missense variant	R	182	Q	R182Q	tolerated	0.35	benign	0.234	likely benign	24	460	likely benign	0.459	335	tolerated	0.334	425	low	0.424	-1.57	Neutral	Disease	8	0.901	Disease	7	0.825	Disease	7	0.873	TOLERATED	-1.14	Neutral	0.331
rs777706995	missense variant	E	183	D	E183D	tolerated	0.22	benign	0.034	likely benign	22	319	likely benign	0.318	228	tolerated	0.227	252	low	0.251	-0.92	Neutral	Neutral	7	0.138	Neutral	8	0.086	Neutral	5	0.233	TOLERATED	-1.02	Neutral	0.173
rs751460603	missense variant	V	185	M	V185M	deleterious	0.03	probably damaging	0.993	likely benign	29	557	likely disease causing	0.556	542	damaging	0.541	433	low	0.432	-1.85	Neutral	Neutral	4	0.315	Neutral	5	0.233	Neutral	6	0.198	TOLERATED	-1.11	Neutral	0.363
rs751460603	missense variant	V	185	L	V185L	deleterious	0.01	probably damaging	0.926	likely benign	28	478	likely benign	0.477	423	tolerated	0.422	271	low	0.27	-1.86	Neutral	Disease	2	0.595	Neutral	3	0.34	Neutral	2	0.425	TOLERATED	-0.88	Neutral	0.363
rs781034082	missense variant	G	188	R	G188R	tolerated	0.88	benign	0.255	likely benign	23	271	likely benign	0.27	143	tolerated	0.142	31	neutral	0.03	-1.46	Neutral	Neutral	1	0.464	Neutral	7	0.155	Neutral	6	0.19	TOLERATED	-0.83	Neutral	0.203
rs781034082	missense variant	G	188	W	G188W	deleterious	0.02	probably damaging	0.924	likely deleterious	33	531	likely disease causing	0.53	468	tolerated	0.467	423	low	0.422	-2.85	Deleterious	Disease	7	0.855	Disease	2	0.594	Disease	4	0.714	TOLERATED	-1.01	Neutral	0.157
rs387907355	missense variant	E	189	K	E189K	deleterious	0	probably damaging	0.998	likely deleterious	34	755	likely disease causing	0.754	666	damaging	0.665	616	medium	0.615	-2.64	Deleterious	Disease	9	0.958	Disease	7	0.856	Disease	7	0.854	TOLERATED	-1.14	deleterious	0.607
rs1310395345	missense variant	K	190	N	K190N	deleterious	0	probably damaging	0.911	likely benign	25	379	likely benign	0.378	415	tolerated	0.414	373	low	0.372	-2.53	Deleterious	Neutral	3	0.328	Neutral	5	0.248	Neutral	1	0.426	TOLERATED	-1.04	Neutral	0.313
rs745852237	missense variant	G	191	R	G191R	deleterious	0.02	probably damaging	0.998	likely deleterious	32	463	likely benign	0.462	459	tolerated	0.458	290	low	0.289	-3.56	Deleterious	Disease	1	0.556	Neutral	1	0.436	Neutral	2	0.417	TOLERATED	-0.91	Neutral	0.217
rs768573697	missense variant	G	191	A	G191A	deleterious	0.01	probably damaging	0.99	likely benign	28	382	likely benign	0.381	476	tolerated	0.475	327	low	0.326	-2.77	Deleterious	Disease	6	0.78	Disease	2	0.602	Disease	1	0.572	TOLERATED	-0.93	Neutral	0.114
rs778963576	missense variant	R	192	W	R192W	deleterious	0	probably damaging	0.999	likely benign	26	751	likely disease causing	0.75	640	damaging	0.639	846	medium	0.845	-4.66	Deleterious	Disease	8	0.901	Disease	5	0.741	Disease	5	0.767	TOLERATED	-1.1	Neutral	0.22
rs1206495771	missense variant	D	193	V	D193V	deleterious	0.02	probably damaging	1	likely deleterious	31	812	likely disease causing	0.811	720	damaging	0.719	917	medium	0.916	-4.61	Deleterious	Neutral	1	0.457	Disease	2	0.61	Disease	8	0.884	TOLERATED	-1.11	Neutral	0.256
rs748362408	missense variant	R	195	S	R195S	deleterious	0	possibly damaging	0.897	likely benign	28	817	likely disease causing	0.816	648	damaging	0.647	864	medium	0.863	-3.66	Deleterious	Disease	6	0.824	Disease	4	0.708	Disease	7	0.873	TOLERATED	-1.06	deleterious	0.696
rs748362408	missense variant	R	195	C	R195C	deleterious	0	probably damaging	0.966	likely deleterious	33	824	likely disease causing	0.823	729	damaging	0.728	914	medium	0.913	-5.3	Deleterious	Neutral	1	0.434	Disease	2	0.613	Disease	6	0.798	TOLERATED	-1.16	deleterious	0.764
rs772335979	missense variant	L	197	I	L197I	tolerated	0.16	benign	0.437	likely benign	23	456	likely benign	0.455	405	tolerated	0.404	584	medium	0.583	-0.81	Neutral	Neutral	1	0.428	Neutral	3	0.366	Disease	4	0.686	TOLERATED	-1.11	Neutral	0.219
rs772335979	missense variant	L	197	F	L197F	tolerated	0.24	possibly damaging	0.623	likely benign	24	659	likely disease causing	0.658	527	damaging	0.526	866	medium	0.865	-1.65	Neutral	Neutral	4	0.282	Neutral	5	0.272	Disease	2	0.607	TOLERATED	-1.15	Neutral	0.275
rs1161931163	missense variant	M	198	V	M198V	tolerated	0.06	benign	0.018	likely benign	22	270	likely benign	0.269	296	tolerated	0.295	256	low	0.255	-1.83	Neutral	Neutral	3	0.326	Disease	3	0.639	Disease	9	0.936	TOLERATED	-1.02	deleterious	0.614
rs201511024	missense variant	M	198	K	M198K	deleterious	0	benign	0.417	likely benign	25	783	likely disease causing	0.782	544	damaging	0.543	854	medium	0.853	-3.88	Deleterious	Neutral	8	0.118	Neutral	2	0.413	Disease	7	0.864	TOLERATED	-1.23	deleterious	0.655
rs201511024	missense variant	M	198	T	M198T	deleterious	0.04	benign	0.018	likely benign	24	527	likely disease causing	0.526	412	tolerated	0.411	515	low	0.514	-3.49	Deleterious	Neutral	8	0.095	Neutral	7	0.149	Disease	2	0.606	TOLERATED	-1.17	deleterious	0.641
rs1427495027	missense variant	N	202	S	N202S	deleterious	0	probably damaging	0.998	likely benign	28	882	likely disease causing	0.881	819	damaging	0.818	919	medium	0.918	-3.62	Deleterious	Disease	10	0.987	Disease	7	0.829	Disease	7	0.873	DAMAGING	-1.9	deleterious	0.67
rs1157269803	missense variant	N	203	D	N203D	deleterious	0	probably damaging	0.966	likely deleterious	33	911	likely disease causing	0.91	730	damaging	0.729	944	high	0.943	-3.49	Deleterious	Disease	9	0.95	Disease	7	0.838	Disease	7	0.837	TOLERATED	-1.24	deleterious	0.748
rs760983786	missense variant	E	204	K	E204K	deleterious	0	possibly damaging	0.448	likely deleterious	31	628	likely disease causing	0.627	399	tolerated	0.398	548	medium	0.547	-2.36	Neutral	Neutral	5	0.27	Neutral	1	0.453	Disease	6	0.821	TOLERATED	-1.06	Neutral	0.378
rs760983786	missense variant	E	204	Q	E204Q	deleterious	0.05	benign	0.118	likely benign	25	442	likely benign	0.441	345	tolerated	0.344	477	low	0.476	-1.59	Neutral	Neutral	6	0.201	Neutral	6	0.192	Disease	4	0.681	TOLERATED	-1.11	Neutral	0.359
rs1437398766	missense variant	R	207	C	R207C	deleterious	0	probably damaging	0.999	likely benign	27	902	likely disease causing	0.901	822	damaging	0.821	949	high	0.948	-5.79	Deleterious	Disease	10	0.997	Disease	6	0.825	Disease	8	0.893	DAMAGING	-1.55	deleterious	0.779
rs776953968	missense variant	R	207	H	R207H	deleterious	0	probably damaging	0.999	likely deleterious	32	932	likely disease causing	0.931	793	damaging	0.792	949	high	0.948	-3.62	Deleterious	Disease	10	0.994	Disease	5	0.763	Disease	7	0.84	DAMAGING	-1.53	deleterious	0.716
rs776953968	missense variant	R	207	L	R207L	deleterious	0	probably damaging	0.999	likely deleterious	32	936	likely disease causing	0.935	740	damaging	0.739	845	medium	0.844	-5.07	Deleterious	Disease	10	0.993	Disease	6	0.814	Disease	8	0.891	TOLERATED	-1.49	deleterious	0.712
rs760102208	missense variant~splice region variant	T	208	S	T208S	tolerated	0.79	benign	0.113	likely benign	21	160	likely benign	0.159	262	tolerated	0.261	162	neutral	0.161	-0.59	Neutral	Neutral	9	0.073	Neutral	10	0.013	Neutral	8	0.122	TOLERATED	-0.92	Neutral	0.19
rs144543456	missense variant~splice region variant	T	208	M	T208M	tolerated	0.17	benign	0.01	likely benign	22	143	likely benign	0.142	158	tolerated	0.157	16	neutral	0.015	0.07	Neutral	Neutral	7	0.127	Neutral	9	0.032	Neutral	6	0.182	TOLERATED	-0.99	Neutral	0.161
rs1275738050	missense variant~splice region variant	T	209	N	T209N	tolerated	0.95	possibly damaging	0.551	likely benign	24	373	likely benign	0.372	427	tolerated	0.426	610	medium	0.609	-0.09	Neutral	Neutral	3	0.369	Neutral	7	0.162	Neutral	4	0.312	TOLERATED	-0.99	Neutral	0.24
rs1275738050	missense variant~splice region variant	T	209	I	T209I	tolerated	0.2	benign	0.031	likely benign	23	205	likely benign	0.204	226	tolerated	0.225	256	low	0.255	-1.42	Neutral	Neutral	4	0.308	Neutral	6	0.218	Neutral	1	0.472	TOLERATED	-0.95	Neutral	0.228
rs1203551157	missense variant	V	210	I	V210I	tolerated	0.27	probably damaging	0.997	likely benign	26	418	likely benign	0.417	545	damaging	0.544	269	low	0.268	-0.47	Neutral	Neutral	5	0.237	Neutral	7	0.151	Neutral	5	0.226	TOLERATED	-1.26	Neutral	0.382
rs1203551157	missense variant	V	210	L	V210L	deleterious	0.02	probably damaging	0.998	likely deleterious	32	666	likely disease causing	0.665	615	damaging	0.614	397	low	0.396	-1.82	Neutral	Neutral	4	0.315	Neutral	2	0.385	Disease	0	0.507	TOLERATED	-1.32	deleterious	0.534
rs1168287105	missense variant	E	213	K	E213K	tolerated	0.11	possibly damaging	0.726	likely benign	27	414	likely benign	0.413	345	tolerated	0.344	211	low	0.21	-1.59	Neutral	Neutral	2	0.381	Neutral	5	0.238	Neutral	6	0.184	TOLERATED	-0.95	Neutral	0.155
rs1239304141	missense variant	E	213	D	E213D	tolerated	0.22	possibly damaging	0.621	likely benign	25	309	likely benign	0.308	476	tolerated	0.475	630	medium	0.629	-1.08	Neutral	Neutral	0	0.493	Neutral	2	0.419	Neutral	5	0.246	TOLERATED	-1.03	Neutral	0.179
rs1473157534	missense variant	M	214	I	M214I	deleterious	0.01	possibly damaging	0.908	likely deleterious	33	669	likely disease causing	0.668	578	damaging	0.577	724	medium	0.723	-2.57	Deleterious	Neutral	3	0.337	Neutral	0	0.491	Disease	3	0.649	TOLERATED	-1.07	Neutral	0.279
rs770483597	missense variant	R	215	G	R215G	deleterious	0	benign	0.293	likely benign	25	559	likely disease causing	0.558	343	tolerated	0.342	539	medium	0.538	-3.68	Deleterious	Disease	1	0.536	Neutral	0	0.494	Disease	2	0.614	TOLERATED	-1.06	Neutral	0.139
rs199735570	missense variant	R	215	L	R215L	deleterious	0	benign	0.387	likely benign	27	547	likely disease causing	0.546	350	tolerated	0.349	493	low	0.492	-3.64	Deleterious	Neutral	0	0.479	Disease	1	0.536	Disease	3	0.668	TOLERATED	-1.06	Neutral	0.122
rs1430929252	missense variant	E	217	K	E217K	deleterious	0	probably damaging	0.953	likely deleterious	34	586	likely disease causing	0.585	463	tolerated	0.462	304	low	0.303	-2.19	Neutral	Neutral	0	0.493	Neutral	1	0.429	Neutral	4	0.32	TOLERATED	-1.01	Neutral	0.198
rs397514702	missense variant	C	218	G	C218G	deleterious	0	probably damaging	0.999	likely deleterious	33	966	likely disease causing	0.965	833	damaging	0.832	952	high	0.951	-8.87	Deleterious	Disease	10	0.981	Disease	7	0.858	Disease	8	0.89	DAMAGING	-1.93	deleterious	0.548
rs1169010600	missense variant	C	218	Y	C218Y	deleterious	0	probably damaging	0.999	likely deleterious	34	878	likely disease causing	0.877	805	damaging	0.804	919	medium	0.918	-8.13	Deleterious	Disease	10	0.995	Disease	7	0.867	Disease	8	0.923	DAMAGING	-1.97	deleterious	0.613
rs761545257	missense variant	H	221	Y	H221Y	deleterious	0	probably damaging	0.998	likely benign	27	894	likely disease causing	0.893	776	damaging	0.775	857	medium	0.856	-4.51	Deleterious	Disease	10	0.994	Disease	7	0.847	Disease	7	0.846	DAMAGING	-1.61	deleterious	0.731
rs936719027	missense variant	G	225	S	G225S	deleterious	0.01	possibly damaging	0.796	likely deleterious	32	801	likely disease causing	0.8	672	damaging	0.671	890	medium	0.889	-4.58	Deleterious	Disease	10	0.988	Disease	5	0.733	Disease	5	0.761	TOLERATED	-1.35	deleterious	0.633
rs1366948268	missense variant	S	226	L	S226L	deleterious	0	probably damaging	0.998	likely benign	26	801	likely disease causing	0.8	745	damaging	0.744	948	high	0.947	-5.19	Deleterious	Disease	10	0.983	Disease	3	0.674	Disease	5	0.759	TOLERATED	-1.39	deleterious	0.658
rs1228635470	missense variant	C	227	G	C227G	deleterious	0	possibly damaging	0.812	likely benign	29	910	likely disease causing	0.909	833	damaging	0.832	920	medium	0.919	-10.79	Deleterious	Disease	10	0.991	Disease	7	0.85	Disease	8	0.894	DAMAGING	-2.15	deleterious	0.708
rs750287424	missense variant	C	227	Y	C227Y	deleterious	0	probably damaging	0.947	likely deleterious	32	831	likely disease causing	0.83	852	damaging	0.851	952	high	0.951	-9.89	Deleterious	Disease	10	0.998	Disease	7	0.85	Disease	9	0.929	DAMAGING	-2.18	deleterious	0.719
rs879114398	missense variant	V	229	A	V229A	deleterious	0	possibly damaging	0.548	likely benign	29	708	likely disease causing	0.707	467	tolerated	0.466	674	medium	0.673	-3.25	Deleterious	Neutral	3	0.353	Neutral	5	0.268	Neutral	1	0.451	TOLERATED	-1.07	Neutral	0.246
rs560459579	missense variant	R	230	H	R230H	deleterious	0	possibly damaging	0.616	likely deleterious	32	707	likely disease causing	0.706	513	damaging	0.512	838	medium	0.837	-2.81	Deleterious	Neutral	1	0.468	Neutral	4	0.296	Neutral	0	0.49	TOLERATED	-1.11	Neutral	0.3
rs387907359	missense variant	R	235	W	R235W	deleterious	0	probably damaging	0.993	likely benign	26	728	likely disease causing	0.727	597	damaging	0.596	754	medium	0.753	-5.97	Deleterious	Disease	3	0.638	Disease	4	0.724	Disease	4	0.675	TOLERATED	-1.07	Neutral	0.206
rs766341301	missense variant	R	235	Q	R235Q	tolerated	0.08	probably damaging	0.937	likely benign	27	494	likely benign	0.493	342	tolerated	0.341	138	neutral	0.137	-2.44	Neutral	Disease	1	0.551	Neutral	3	0.369	Neutral	6	0.206	TOLERATED	-0.94	Neutral	0.17
rs766341301	missense variant	R	235	L	R235L	deleterious	0.02	probably damaging	0.956	likely deleterious	33	761	likely disease causing	0.76	666	damaging	0.665	754	medium	0.753	-4.97	Deleterious	Disease	8	0.901	Disease	5	0.745	Disease	4	0.711	TOLERATED	-1.02	Neutral	0.185
rs1443113114	missense variant	T	238	A	T238A	tolerated	0.29	benign	0.192	likely benign	22	190	likely benign	0.189	224	tolerated	0.223	165	neutral	0.164	-1.26	Neutral	Neutral	8	0.113	Neutral	9	0.068	Neutral	4	0.282	TOLERATED	-0.92	Neutral	0.125
rs753802712	missense variant	L	239	P	L239P	deleterious	0	possibly damaging	0.69	likely deleterious	33	791	likely disease causing	0.79	396	tolerated	0.395	364	low	0.363	-3.91	Deleterious	Disease	3	0.632	Disease	5	0.771	Disease	8	0.903	TOLERATED	-1.1	deleterious	0.836
rs1235756408	missense variant	R	240	C	R240C	deleterious	0	probably damaging	0.989	likely deleterious	33	844	likely disease causing	0.843	699	damaging	0.698	897	medium	0.896	-7.18	Deleterious	Disease	10	0.99	Disease	7	0.845	Disease	7	0.864	TOLERATED	-1.22	deleterious	0.734
rs777921885	missense variant	A	241	T	A241T	tolerated	0.58	benign	0.001	likely benign	21	80	likely benign	0.079	197	tolerated	0.196	43	neutral	0.042	-0.02	Neutral	Neutral	8	0.1	Neutral	9	0.028	Neutral	7	0.137	TOLERATED	-0.98	Neutral	0.087
rs777921885	missense variant	A	241	S	A241S	tolerated	0.73	benign	0.003	likely benign	19	112	likely benign	0.111	177	tolerated	0.176	84	neutral	0.083	0.21	Neutral	Neutral	8	0.09	Neutral	10	0.02	Neutral	7	0.127	TOLERATED	-0.97	Neutral	0.091
rs781398715	missense variant	V	242	A	V242A	deleterious	0	possibly damaging	0.869	likely deleterious	32	905	likely disease causing	0.904	662	damaging	0.661	916	medium	0.915	-3.7	Deleterious	Neutral	2	0.406	Neutral	2	0.391	Disease	4	0.71	TOLERATED	-1.45	Neutral	0.307
rs911362206	missense variant	R	247	C	R247C	deleterious	0	possibly damaging	0.761	likely deleterious	33	639	likely disease causing	0.638	493	tolerated	0.492	513	low	0.512	-4.93	Deleterious	Disease	4	0.692	Disease	2	0.621	Disease	6	0.814	TOLERATED	-1.07	Neutral	0.445
rs770395931	missense variant	D	248	N	D248N	deleterious	0	probably damaging	0.985	likely deleterious	34	517	likely disease causing	0.516	543	damaging	0.542	417	low	0.416	-3.55	Deleterious	Disease	1	0.573	Neutral	2	0.381	Disease	3	0.669	TOLERATED	-0.97	Neutral	0.241
rs770395931	missense variant	D	248	H	D248H	deleterious	0	probably damaging	0.997	likely deleterious	34	705	likely disease causing	0.704	636	damaging	0.635	514	low	0.513	-4.75	Deleterious	Neutral	3	0.335	Neutral	5	0.266	Disease	2	0.585	TOLERATED	-1.02	Neutral	0.233
rs770395931	missense variant	D	248	Y	D248Y	deleterious	0	probably damaging	0.997	likely deleterious	34	755	likely disease causing	0.754	665	damaging	0.664	686	medium	0.685	-6.57	Deleterious	Disease	4	0.701	Disease	2	0.611	Disease	6	0.815	TOLERATED	-1.04	Neutral	0.348
rs1231405722	missense variant	R	249	G	R249G	deleterious	0	probably damaging	0.999	likely benign	27	825	likely disease causing	0.824	605	damaging	0.604	713	medium	0.712	-5.87	Deleterious	Disease	3	0.653	Disease	6	0.788	Disease	6	0.823	TOLERATED	-1.2	deleterious	0.614
rs1413791425	missense variant	R	249	H	R249H	deleterious	0	probably damaging	0.999	likely deleterious	33	768	likely disease causing	0.767	665	damaging	0.664	778	medium	0.777	-4.26	Deleterious	Disease	4	0.711	Disease	5	0.744	Disease	5	0.755	TOLERATED	-1.2	deleterious	0.59
rs1413791425	missense variant	R	249	L	R249L	deleterious	0	probably damaging	0.999	likely deleterious	33	786	likely disease causing	0.785	617	damaging	0.616	556	medium	0.555	-5.91	Deleterious	Disease	3	0.638	Disease	7	0.847	Disease	8	0.881	TOLERATED	-1.16	deleterious	0.595
rs1390121162	missense variant	D	251	N	D251N	deleterious	0.04	probably damaging	0.999	likely deleterious	33	502	likely disease causing	0.501	508	damaging	0.507	370	low	0.369	-4.5	Deleterious	Disease	0	0.515	Disease	3	0.628	Disease	4	0.693	TOLERATED	-1.04	deleterious	0.518
rs200151492	missense variant	G	252	S	G252S	deleterious	0	possibly damaging	0.655	likely benign	29	463	likely benign	0.462	390	tolerated	0.389	359	low	0.358	-5.23	Deleterious	Disease	1	0.556	Disease	1	0.549	Disease	2	0.595	TOLERATED	-0.9	deleterious	0.47
rs200151492	missense variant	G	252	R	G252R	deleterious	0	benign	0.149	likely benign	25	580	likely disease causing	0.579	379	tolerated	0.378	480	low	0.479	-7.23	Deleterious	Disease	7	0.849	Disease	6	0.797	Disease	7	0.846	TOLERATED	-0.95	deleterious	0.599
rs200151492	missense variant	G	252	C	G252C	deleterious	0	probably damaging	0.964	likely deleterious	33	787	likely disease causing	0.786	726	damaging	0.725	902	medium	0.901	-8.2	Deleterious	Disease	4	0.717	Disease	6	0.788	Disease	6	0.805	TOLERATED	-1.05	deleterious	0.599
rs761355556	missense variant	G	252	D	G252D	deleterious	0.04	possibly damaging	0.839	likely benign	28	733	likely disease causing	0.732	559	damaging	0.558	632	medium	0.631	-6.15	Deleterious	Disease	6	0.78	Disease	4	0.684	Disease	4	0.717	TOLERATED	-0.97	deleterious	0.614
rs761355556	missense variant	G	252	A	G252A	deleterious	0	benign	0.155	likely benign	24	510	likely disease causing	0.509	403	tolerated	0.402	588	medium	0.587	-5.41	Deleterious	Disease	2	0.598	Neutral	0	0.499	Neutral	1	0.466	TOLERATED	-0.95	Neutral	0.425
rs772848874	missense variant	A	253	T	A253T	deleterious	0	benign	0.125	likely benign	27	835	likely disease causing	0.834	595	damaging	0.594	911	medium	0.91	-3.85	Deleterious	Disease	8	0.912	Disease	4	0.677	Disease	5	0.747	DAMAGING	-1.67	deleterious	0.64
rs772848874	missense variant	A	253	S	A253S	deleterious	0	possibly damaging	0.513	likely deleterious	32	672	likely disease causing	0.671	547	damaging	0.546	561	medium	0.56	-2.87	Deleterious	Disease	9	0.935	Disease	4	0.718	Disease	6	0.778	DAMAGING	-1.62	deleterious	0.622
rs1346352225	missense variant	R	255	H	R255H	deleterious	0.03	possibly damaging	0.88	likely deleterious	34	502	likely disease causing	0.501	515	damaging	0.514	269	low	0.268	-2.77	Deleterious	Disease	0	0.516	Disease	1	0.558	Disease	3	0.64	TOLERATED	-1.05	Neutral	0.207
rs1219112896	missense variant	V	256	L	V256L	deleterious	0	benign	0.3	likely benign	25	733	likely disease causing	0.732	548	damaging	0.547	851	medium	0.85	-2.69	Deleterious	Neutral	4	0.315	Neutral	3	0.345	Disease	3	0.652	TOLERATED	-1.34	deleterious	0.486
rs766181837	missense variant	G	259	S	G259S	tolerated	0.94	benign	0.017	likely benign	22	119	likely benign	0.118	147	tolerated	0.146	46	neutral	0.045	-0.03	Neutral	Neutral	7	0.153	Neutral	8	0.123	Disease	3	0.626	TOLERATED	-0.86	Neutral	0.139
rs766181837	missense variant	G	259	R	G259R	tolerated	0.6	benign	0.043	likely benign	23	190	likely benign	0.189	171	tolerated	0.17	46	neutral	0.045	-1.24	Neutral	Neutral	8	0.092	Neutral	9	0.072	Neutral	3	0.335	TOLERATED	-0.88	Neutral	0.229
rs766181837	missense variant	G	259	C	G259C	deleterious	0.02	possibly damaging	0.813	likely deleterious	30	382	likely benign	0.381	476	tolerated	0.475	478	low	0.477	-2.99	Deleterious	Neutral	9	0.073	Neutral	9	0.035	Neutral	8	0.118	TOLERATED	-0.98	Neutral	0.318
rs753716758	missense variant	N	260	S	N260S	deleterious	0.02	benign	0.362	likely benign	24	312	likely benign	0.311	320	tolerated	0.319	272	low	0.271	-3.42	Deleterious	Neutral	7	0.158	Neutral	7	0.144	Neutral	1	0.459	TOLERATED	-0.98	Neutral	0.163
rs369541627	missense variant	R	261	H	R261H	tolerated	0.12	benign	0.397	likely benign	24	287	likely benign	0.286	284	tolerated	0.283	225	low	0.224	-0.43	Neutral	Neutral	5	0.275	Neutral	6	0.176	Neutral	1	0.43	TOLERATED	-1.01	Neutral	0.146
rs1200766008	missense variant	G	262	S	G262S	deleterious	0.02	benign	0.081	likely benign	26	386	likely benign	0.385	294	tolerated	0.293	538	medium	0.537	-2.84	Deleterious	Neutral	5	0.255	Neutral	4	0.305	Disease	2	0.613	TOLERATED	-0.94	deleterious	0.453
rs754914147	missense variant	S	263	G	S263G	tolerated	0.06	benign	0.052	likely benign	23	237	likely benign	0.236	358	tolerated	0.357	361	low	0.36	-1.01	Neutral	Neutral	4	0.316	Neutral	9	0.067	Neutral	5	0.235	TOLERATED	-1.01	Neutral	0.163
rs764076896	missense variant	S	263	N	S263N	tolerated	0.34	benign	0.003	likely benign	22	161	likely benign	0.16	212	tolerated	0.211	190	neutral	0.189	0.3	Neutral	Neutral	5	0.25	Neutral	8	0.093	Neutral	6	0.206	TOLERATED	-0.95	Neutral	0.168
rs1413612346	missense variant	N	264	H	N264H	tolerated	0.17	benign	0.373	likely benign	23	329	likely benign	0.328	368	tolerated	0.367	606	medium	0.605	-0.9	Neutral	Neutral	1	0.435	Neutral	8	0.089	Neutral	8	0.116	TOLERATED	-0.98	Neutral	0.137
rs546009490	missense variant	R	265	S	R265S	tolerated	0.05	benign	0.382	likely benign	24	418	likely benign	0.417	321	tolerated	0.32	395	low	0.394	-2.27	Neutral	Disease	4	0.722	Disease	4	0.686	Disease	8	0.876	TOLERATED	-0.93	Neutral	0.336
rs546009490	missense variant	R	265	C	R265C	deleterious	0	possibly damaging	0.824	likely deleterious	33	684	likely disease causing	0.683	601	damaging	0.6	586	medium	0.585	-4.21	Deleterious	Disease	0	0.501	Disease	5	0.767	Disease	8	0.915	TOLERATED	-1.05	deleterious	0.489
rs760506970	missense variant	R	265	P	R265P	deleterious	0.03	possibly damaging	0.804	likely benign	29	588	likely disease causing	0.587	486	tolerated	0.485	215	low	0.214	-2.72	Deleterious	Neutral	4	0.296	Neutral	1	0.45	Disease	5	0.725	TOLERATED	-1.01	deleterious	0.511
rs1236713622	missense variant	A	266	S	A266S	tolerated	0.3	benign	0.028	likely benign	23	252	likely benign	0.251	203	tolerated	0.202	50	neutral	0.049	0	Neutral	Neutral	6	0.214	Neutral	6	0.185	Disease	2	0.578	TOLERATED	-0.94	Neutral	0.163
rs1158012186	missense variant	A	266	D	A266D	tolerated	0.18	benign	0.096	likely benign	23	378	likely benign	0.377	249	tolerated	0.248	364	low	0.363	-0.62	Neutral	Neutral	7	0.15	Neutral	9	0.058	Neutral	6	0.182	TOLERATED	-0.99	Neutral	0.261
rs1388098874	missense variant	S	267	L	S267L	tolerated	0.13	benign	0.102	likely benign	23	391	likely benign	0.39	229	tolerated	0.228	359	low	0.358	-2.05	Neutral	Neutral	5	0.272	Neutral	8	0.113	Neutral	3	0.357	TOLERATED	-0.97	Neutral	0.236
rs1325979926	missense variant	R	268	W	R268W	deleterious	0	probably damaging	0.941	likely benign	28	463	likely benign	0.462	606	damaging	0.605	679	medium	0.678	-3.52	Deleterious	Unclassified	NA	NA	Neutral	4	0.3	Disease	5	0.747	TOLERATED	-1.03	Neutral	0.301
rs781524361	missense variant	R	268	P	R268P	deleterious	0.03	possibly damaging	0.811	likely deleterious	33	560	likely disease causing	0.559	559	damaging	0.558	370	low	0.369	-2.48	Neutral	Unclassified	NA	NA	Neutral	1	0.471	Disease	7	0.865	TOLERATED	-1	deleterious	0.537
rs781524361	missense variant	R	268	L	R268L	deleterious	0.03	possibly damaging	0.652	likely deleterious	32	479	likely benign	0.478	508	damaging	0.507	551	medium	0.55	-3.31	Deleterious	Unclassified	NA	NA	Neutral	3	0.369	Disease	5	0.774	TOLERATED	-0.96	Neutral	0.289
rs1236848768	missense variant	E	270	K	E270K	tolerated	0.74	benign	0.003	likely benign	23	217	likely benign	0.216	170	tolerated	0.169	28	neutral	0.027	0.5	Neutral	Neutral	8	0.083	Neutral	9	0.031	Neutral	8	0.121	TOLERATED	-0.94	Neutral	0.203
rs1281915362	missense variant	L	272	M	L272M	tolerated	0.21	possibly damaging	0.478	likely benign	24	219	likely benign	0.218	382	tolerated	0.381	100	neutral	0.099	0.06	Neutral	Neutral	6	0.201	Neutral	10	0.024	Neutral	7	0.155	TOLERATED	-1.08	Neutral	0.23
rs756503891	missense variant	R	273	S	R273S	tolerated	0.29	benign	0.007	likely benign	23	214	likely benign	0.213	336	tolerated	0.335	46	neutral	0.045	-0.23	Neutral	Neutral	7	0.135	Neutral	7	0.143	Disease	3	0.661	TOLERATED	-1.05	Neutral	0.157
rs780567229	missense variant	R	273	L	R273L	tolerated	0.13	benign	0.048	likely benign	24	289	likely benign	0.288	365	tolerated	0.364	91	neutral	0.09	-1.42	Neutral	Neutral	7	0.136	Neutral	8	0.108	Disease	0	0.517	TOLERATED	-1.1	Neutral	0.157
rs1462033784	missense variant	P	276	R	P276R	deleterious	0	possibly damaging	0.682	likely benign	24	472	likely benign	0.471	489	tolerated	0.488	412	low	0.411	-6.58	Deleterious	Disease	5	0.758	Disease	1	0.545	Neutral	1	0.445	TOLERATED	-1.05	Neutral	0.222
rs959168760	missense variant	P	279	Q	P279Q	deleterious	0	probably damaging	0.997	likely benign	26	389	likely benign	0.388	505	damaging	0.504	389	low	0.388	-5.1	Deleterious	Disease	5	0.743	Disease	0	0.523	Neutral	4	0.29	TOLERATED	-0.94	Neutral	0.149
rs959168760	missense variant	P	279	R	P279R	deleterious	0.02	probably damaging	0.996	likely benign	26	438	likely benign	0.437	467	tolerated	0.466	189	neutral	0.188	-5.85	Deleterious	Disease	6	0.792	Disease	2	0.621	Neutral	3	0.363	TOLERATED	-0.91	Neutral	0.196
rs959168760	missense variant	P	279	L	P279L	deleterious	0	probably damaging	0.987	likely benign	27	420	likely benign	0.419	523	damaging	0.522	389	low	0.388	-6.73	Deleterious	Disease	5	0.758	Disease	1	0.531	Neutral	3	0.33	TOLERATED	-0.95	Neutral	0.148
rs1387661764	missense variant	A	280	G	A280G	tolerated	0.24	benign	0.12	likely benign	23	177	likely benign	0.176	181	tolerated	0.18	66	neutral	0.065	-0.41	Neutral	Neutral	4	0.278	Neutral	9	0.05	Neutral	8	0.083	TOLERATED	-1.02	Neutral	0.141
rs1450809768	missense variant	H	281	Y	H281Y	deleterious	0.02	probably damaging	0.977	likely benign	26	452	likely benign	0.451	415	tolerated	0.414	250	low	0.249	-3.22	Deleterious	Disease	2	0.589	Neutral	3	0.372	Neutral	5	0.245	TOLERATED	-0.98	Neutral	0.265
rs1258545655	missense variant	P	283	L	P283L	deleterious	0.05	benign	0.007	likely benign	24	234	likely benign	0.233	242	tolerated	0.241	138	neutral	0.137	-4.68	Deleterious	Neutral	8	0.111	Neutral	8	0.077	Neutral	1	0.438	TOLERATED	-0.96	Neutral	0.146
rs778258773	missense variant	P	284	S	P284S	deleterious	0.04	probably damaging	0.999	likely benign	27	682	likely disease causing	0.681	600	damaging	0.599	686	medium	0.685	-6.38	Deleterious	Disease	3	0.629	Disease	1	0.546	Disease	1	0.562	TOLERATED	-1	Neutral	0.431
rs747746279	missense variant	S	285	C	S285C	deleterious	0.03	probably damaging	0.956	likely benign	25	514	likely disease causing	0.513	605	damaging	0.604	738	medium	0.737	-2.93	Deleterious	Disease	2	0.618	Neutral	4	0.307	Neutral	3	0.334	TOLERATED	-1.06	Neutral	0.322
rs771506883	missense variant	P	286	T	P286T	tolerated	0.68	benign	0.022	likely benign	16	60	likely benign	0.059	216	tolerated	0.215	155	neutral	0.154	-0.08	Neutral	Neutral	2	0.42	Neutral	8	0.081	Neutral	7	0.142	TOLERATED	-0.89	Neutral	0.114
rs771506883	missense variant	P	286	S	P286S	tolerated	0.87	benign	0.012	likely benign	16	88	likely benign	0.087	164	tolerated	0.163	32	neutral	0.031	0.3	Neutral	Neutral	4	0.287	Neutral	9	0.069	Neutral	7	0.129	TOLERATED	-0.82	Neutral	0.121
rs971170418	missense variant	P	286	H	P286H	tolerated	0.11	possibly damaging	0.69	likely benign	23	220	likely benign	0.219	424	tolerated	0.423	536	medium	0.535	-1.23	Neutral	Neutral	4	0.277	Neutral	8	0.076	Neutral	7	0.145	TOLERATED	-0.95	Neutral	0.134
rs971170418	missense variant	P	286	R	P286R	tolerated	0.6	benign	0.022	likely benign	18	102	likely benign	0.101	221	tolerated	0.22	100	neutral	0.099	-0.56	Neutral	Neutral	7	0.142	Neutral	10	0.012	Neutral	8	0.081	TOLERATED	-0.85	Neutral	0.17
rs971170418	missense variant	P	286	L	P286L	tolerated	0.39	benign	0.136	likely benign	20	182	likely benign	0.181	294	tolerated	0.293	323	low	0.322	-1.72	Neutral	Neutral	7	0.166	Neutral	10	0.022	Neutral	8	0.081	TOLERATED	-0.93	Neutral	0.127
rs562579083	missense variant	H	287	D	H287D	tolerated	0.18	benign	0.053	likely benign	22	84	likely benign	0.083	127	tolerated	0.126	18	neutral	0.017	-0.61	Neutral	Neutral	7	0.134	Neutral	8	0.078	Neutral	4	0.299	TOLERATED	-0.88	Neutral	0.233
rs562579083	missense variant	H	287	Y	H287Y	tolerated	0.15	benign	0.206	likely benign	22	126	likely benign	0.125	179	tolerated	0.178	89	neutral	0.088	-1.07	Neutral	Neutral	4	0.282	Neutral	8	0.084	Neutral	6	0.218	TOLERATED	-0.95	Neutral	0.155
rs978251756	missense variant	D	288	N	D288N	deleterious	0	probably damaging	0.999	likely deleterious	34	822	likely disease causing	0.821	674	damaging	0.673	880	medium	0.879	-4.75	Deleterious	Disease	0	0.515	Disease	2	0.616	Disease	3	0.652	TOLERATED	-1.15	deleterious	0.717
rs1372971878	missense variant	Y	291	F	Y291F	deleterious	0.01	probably damaging	0.998	likely benign	29	757	likely disease causing	0.756	636	damaging	0.635	536	medium	0.535	-3.78	Deleterious	Neutral	4	0.321	Neutral	4	0.322	Disease	1	0.528	DAMAGING	-1.55	deleterious	0.689
rs1410936046	missense variant	F	292	L	F292L	tolerated	1	possibly damaging	0.698	likely benign	21	424	likely benign	0.423	211	tolerated	0.21	102	neutral	0.101	-1.34	Neutral	Neutral	9	0.072	Neutral	9	0.047	Neutral	8	0.116	TOLERATED	-0.7	Neutral	0.263
rs531388810	missense variant	T	300	K	T300K	tolerated	0.33	benign	0.226	likely benign	23	182	likely benign	0.181	204	tolerated	0.203	97	neutral	0.096	0.58	Neutral	Neutral	8	0.112	Neutral	7	0.142	Disease	1	0.549	TOLERATED	-0.9	Neutral	0.196
rs531388810	missense variant	T	300	M	T300M	deleterious	0.04	possibly damaging	0.778	likely benign	27	280	likely benign	0.279	408	tolerated	0.407	153	neutral	0.152	-1.2	Neutral	Neutral	3	0.346	Neutral	7	0.136	Neutral	3	0.353	TOLERATED	-1.01	Neutral	0.081
rs1285003674	missense variant	Y	301	N	Y301N	tolerated	0.33	benign	0.158	likely benign	23	261	likely benign	0.26	192	tolerated	0.191	156	neutral	0.155	0.8	Neutral	Neutral	6	0.178	Neutral	6	0.188	Disease	0	0.51	TOLERATED	-0.88	Neutral	0.184
rs1418535295	missense variant	S	302	R	S302R	deleterious	0.04	benign	0.387	likely benign	23	284	likely benign	0.283	266	tolerated	0.265	336	low	0.335	-1.45	Neutral	Neutral	3	0.344	Neutral	1	0.448	Disease	4	0.7	TOLERATED	-0.99	deleterious	0.599
rs1219944883	missense variant	G	303	E	G303E	tolerated	1	benign	0.007	likely benign	22	351	likely benign	0.35	135	tolerated	0.134	13	neutral	0.012	0.6	Neutral	Neutral	8	0.09	Neutral	7	0.133	Neutral	1	0.471	TOLERATED	-0.85	Neutral	0.219
rs924169589	missense variant	R	304	C	R304C	deleterious	0	possibly damaging	0.594	likely deleterious	31	451	likely benign	0.45	429	tolerated	0.428	596	medium	0.595	-4.43	Deleterious	Disease	6	0.782	Disease	5	0.772	Disease	7	0.837	TOLERATED	-1.08	Neutral	0.325
rs776468931	missense variant	L	305	V	L305V	tolerated	0.41	benign	0.007	likely benign	18	86	likely benign	0.085	217	tolerated	0.216	236	low	0.235	-0.84	Neutral	Neutral	4	0.31	Neutral	0	0.496	Disease	7	0.865	TOLERATED	-0.98	Neutral	0.157
rs958130273	missense variant	L	305	P	L305P	tolerated	0.11	possibly damaging	0.5	likely benign	24	470	likely benign	0.469	482	tolerated	0.481	676	medium	0.675	-3.77	Deleterious	Neutral	7	0.139	Neutral	9	0.07	Neutral	2	0.403	TOLERATED	-1.08	deleterious	0.49
rs1247818549	missense variant	A	308	T	A308T	tolerated	0.58	benign	0.009	likely benign	19	165	likely benign	0.164	171	tolerated	0.17	162	neutral	0.161	-0.17	Neutral	Neutral	6	0.179	Neutral	8	0.081	Neutral	3	0.346	TOLERATED	-0.97	Neutral	0.212
rs1425027070	missense variant	A	308	G	A308G	tolerated	0.38	benign	0.039	likely benign	20	109	likely benign	0.108	287	tolerated	0.286	304	low	0.303	-1.79	Neutral	Neutral	8	0.112	Neutral	9	0.064	Neutral	5	0.243	TOLERATED	-1.03	Neutral	0.223
rs1425027070	missense variant	A	308	V	A308V	tolerated	0.3	benign	0.003	likely benign	20	86	likely benign	0.085	176	tolerated	0.175	103	neutral	0.102	-0.07	Neutral	Neutral	7	0.126	Neutral	9	0.048	Neutral	5	0.263	TOLERATED	-0.97	Neutral	0.22
rs1367508808	missense variant	A	311	V	A311V	tolerated	0.53	benign	0.014	likely benign	19	169	likely benign	0.168	213	tolerated	0.212	97	neutral	0.096	-0.93	Neutral	Neutral	7	0.158	Neutral	9	0.041	Neutral	6	0.183	TOLERATED	-1.01	Neutral	0.141
rs1442343941	missense variant	G	312	A	G312A	deleterious	0	probably damaging	0.993	likely deleterious	33	856	likely disease causing	0.855	774	damaging	0.773	916	medium	0.915	-5.28	Deleterious	Disease	0	0.508	Disease	0	0.504	Disease	1	0.57	DAMAGING	-1.58	deleterious	0.585
rs1162097828	missense variant	R	313	S	R313S	deleterious	0	probably damaging	0.999	likely benign	28	879	likely disease causing	0.878	857	damaging	0.856	952	high	0.951	-5.67	Deleterious	Disease	10	0.994	Disease	7	0.832	Disease	7	0.857	DAMAGING	-2.32	deleterious	0.673
rs759464320	missense variant	A	314	S	A314S	tolerated	0.66	benign	0.009	likely benign	18	67	likely benign	0.066	189	tolerated	0.188	156	neutral	0.155	0.18	Neutral	Neutral	7	0.125	Neutral	8	0.09	Neutral	5	0.25	TOLERATED	-0.95	Neutral	0.128
rs1262659975	missense variant	A	314	V	A314V	tolerated	0.62	benign	0.003	likely benign	20	152	likely benign	0.151	117	tolerated	0.116	11	neutral	0.01	-0.72	Neutral	Neutral	7	0.135	Neutral	9	0.04	Neutral	7	0.143	TOLERATED	-0.98	Neutral	0.145
rs1307950698	missense variant	C	315	G	C315G	deleterious	0	probably damaging	0.999	likely deleterious	34	905	likely disease causing	0.904	892	damaging	0.891	952	high	0.951	-11.33	Deleterious	Disease	10	0.99	Disease	6	0.777	Disease	6	0.794	DAMAGING	-2.88	deleterious	0.75
rs1394511906	missense variant	S	317	I	S317I	tolerated	0.13	benign	0.339	likely benign	24	435	likely benign	0.434	296	tolerated	0.295	262	low	0.261	-1.99	Neutral	Neutral	1	0.473	Neutral	5	0.238	Neutral	4	0.288	TOLERATED	-1.02	Neutral	0.146
rs976018078	missense variant	S	318	L	S318L	deleterious	0	benign	0.37	likely benign	25	567	likely disease causing	0.566	402	tolerated	0.401	525	medium	0.524	-2.84	Deleterious	Neutral	4	0.298	Neutral	6	0.203	Disease	1	0.551	TOLERATED	-1.02	deleterious	0.57
rs1397832485	missense variant	P	320	A	P320A	tolerated	0.14	benign	0.12	likely benign	22	263	likely benign	0.262	218	tolerated	0.217	133	neutral	0.132	0.54	Neutral	Neutral	7	0.142	Neutral	10	0.019	Neutral	8	0.077	TOLERATED	-0.88	Neutral	0.122
rs1294129141	missense variant	A	321	T	A321T	deleterious	0	benign	0.335	likely benign	26	481	likely benign	0.48	291	tolerated	0.29	310	low	0.309	-2.24	Neutral	Neutral	6	0.215	Neutral	8	0.079	Neutral	5	0.24	TOLERATED	-0.97	deleterious	0.472
rs1248000853	missense variant	D	323	E	D323E	tolerated	0.09	benign	0.308	likely benign	21	359	likely benign	0.358	310	tolerated	0.309	551	medium	0.55	-2.98	Deleterious	Neutral	3	0.348	Neutral	3	0.358	Disease	1	0.568	TOLERATED	-1.07	deleterious	0.576
rs765259238	missense variant	G	324	R	G324R	deleterious	0	probably damaging	1	likely deleterious	34	771	likely disease causing	0.77	639	damaging	0.638	854	medium	0.853	-7.57	Deleterious	Disease	3	0.675	Disease	4	0.691	Disease	5	0.771	TOLERATED	-1.04	deleterious	0.651
rs1299547228	missense variant	G	324	D	G324D	deleterious	0	probably damaging	1	likely deleterious	33	803	likely disease causing	0.802	620	damaging	0.619	769	medium	0.768	-6.63	Deleterious	Disease	5	0.744	Disease	3	0.625	Disease	4	0.693	TOLERATED	-1.06	deleterious	0.637
rs1227646126	missense variant	L	327	R	L327R	deleterious	0	probably damaging	0.996	likely deleterious	33	760	likely disease causing	0.759	567	damaging	0.566	732	medium	0.731	-5.32	Deleterious	Disease	4	0.706	Disease	2	0.624	Disease	2	0.62	TOLERATED	-1.04	deleterious	0.593
rs79110091	missense variant	L	328	F	L328F	deleterious	0.01	probably damaging	0.954	likely benign	27	825	likely disease causing	0.824	796	damaging	0.795	904	medium	0.903	-2.49	Neutral	Neutral	3	0.355	Neutral	6	0.221	Disease	2	0.614	DAMAGING	-1.81	deleterious	0.514
rs1565722031	missense variant	C	330	Y	C330Y	deleterious	0	probably damaging	0.999	likely deleterious	33	960	likely disease causing	0.959	917	damaging	0.916	952	high	0.951	-10.21	Deleterious	Disease	10	0.998	Disease	7	0.852	Disease	9	0.927	DAMAGING	-2.9	deleterious	0.751
rs1200558724	missense variant	G	331	S	G331S	deleterious	0.02	possibly damaging	0.81	likely deleterious	34	726	likely disease causing	0.725	633	damaging	0.632	849	medium	0.848	-5.04	Deleterious	Disease	10	0.985	Disease	3	0.638	Disease	4	0.723	DAMAGING	-1.5	deleterious	0.622
rs1200558724	missense variant	G	331	R	G331R	deleterious	0	probably damaging	0.992	likely deleterious	34	777	likely disease causing	0.776	695	damaging	0.694	904	medium	0.903	-6.91	Deleterious	Disease	9	0.967	Disease	3	0.662	Disease	4	0.681	DAMAGING	-1.53	deleterious	0.664
rs1399080321	missense variant	T	336	P	T336P	deleterious	0	possibly damaging	0.825	likely benign	28	790	likely disease causing	0.789	559	damaging	0.558	779	medium	0.778	-3.79	Deleterious	Neutral	1	0.43	Neutral	8	0.094	Neutral	0	0.48	TOLERATED	-1.12	Neutral	0.366
rs148154047	missense variant	T	336	M	T336M	deleterious	0	probably damaging	0.938	likely benign	27	690	likely disease causing	0.689	322	tolerated	0.321	924	medium	0.923	-3.83	Deleterious	Neutral	2	0.392	Neutral	7	0.157	Disease	3	0.643	TOLERATED	-1.12	Neutral	0.245
rs1450479588	missense variant	T	338	R	T338R	tolerated	0.4	possibly damaging	0.449	likely benign	23	187	likely benign	0.186	216	tolerated	0.215	112	neutral	0.111	-1.29	Neutral	Neutral	7	0.14	Neutral	10	0.009	Neutral	8	0.094	TOLERATED	-0.96	Neutral	0.22
rs1450479588	missense variant	T	338	M	T338M	tolerated	0.09	benign	0.039	likely benign	22	177	likely benign	0.176	250	tolerated	0.249	238	low	0.237	-1.42	Neutral	Neutral	7	0.134	Neutral	10	0.015	Neutral	8	0.075	TOLERATED	-1.04	Neutral	0.145
rs1170405290	missense variant	R	340	S	R340S	tolerated	0.52	benign	0.006	likely benign	20	154	likely benign	0.153	234	tolerated	0.233	250	low	0.249	-0.05	Neutral	Neutral	2	0.422	Neutral	6	0.207	Disease	3	0.659	TOLERATED	-0.94	Neutral	0.183
rs1170405290	missense variant	R	340	C	R340C	deleterious	0.04	possibly damaging	0.684	likely benign	26	534	likely disease causing	0.533	505	damaging	0.504	596	medium	0.595	-1.75	Neutral	Neutral	6	0.219	Neutral	5	0.258	Disease	5	0.736	TOLERATED	-1.04	Neutral	0.289
rs750603706	missense variant	R	340	P	R340P	tolerated	0.2	benign	0.326	likely benign	23	462	likely benign	0.461	374	tolerated	0.373	596	medium	0.595	-1.01	Neutral	Neutral	9	0.07	Neutral	9	0.057	Neutral	2	0.383	TOLERATED	-1.02	deleterious	0.525
rs756414060	missense variant	T	342	S	T342S	tolerated	0.38	possibly damaging	0.6	likely benign	23	350	likely benign	0.349	349	tolerated	0.348	353	low	0.352	-1.18	Neutral	Neutral	5	0.234	Neutral	9	0.048	Neutral	7	0.135	TOLERATED	-0.96	Neutral	0.133
rs780565493	missense variant	E	343	Q	E343Q	deleterious	0.01	probably damaging	0.996	likely deleterious	34	672	likely disease causing	0.671	637	damaging	0.636	634	medium	0.633	-2.6	Deleterious	Disease	0	0.504	Neutral	5	0.246	Neutral	0	0.492	TOLERATED	-1.13	Neutral	0.35
rs1450744081	missense variant	R	344	S	R344S	deleterious	0	probably damaging	0.999	likely benign	27	720	likely disease causing	0.719	538	damaging	0.537	475	low	0.474	-4.78	Deleterious	Disease	3	0.672	Neutral	0	0.476	Disease	3	0.654	TOLERATED	-1.03	Neutral	0.347
rs1322793746	missense variant	R	344	H	R344H	deleterious	0	probably damaging	0.999	likely deleterious	34	789	likely disease causing	0.788	686	damaging	0.685	789	medium	0.788	-4.02	Deleterious	Disease	1	0.551	Disease	0	0.516	Disease	2	0.619	TOLERATED	-1.13	Neutral	0.356
rs941151208	missense variant	C	345	R	C345R	deleterious	0	probably damaging	0.999	likely deleterious	34	961	likely disease causing	0.96	904	damaging	0.903	952	high	0.951	-10.64	Deleterious	Disease	10	0.996	Disease	5	0.769	Disease	7	0.845	DAMAGING	-2.89	deleterious	0.815
rs754298019	missense variant	T	348	P	T348P	deleterious	0.03	probably damaging	0.99	likely benign	28	747	likely disease causing	0.746	597	damaging	0.596	743	medium	0.742	-3.08	Deleterious	Disease	0	0.519	Neutral	7	0.157	Neutral	6	0.203	TOLERATED	-1.03	deleterious	0.522
rs1293116487	missense variant	T	348	I	T348I	tolerated	0.15	possibly damaging	0.642	likely benign	24	563	likely disease causing	0.562	396	tolerated	0.395	491	low	0.49	-2.39	Neutral	Disease	2	0.619	Neutral	2	0.396	Neutral	0	0.49	TOLERATED	-1.03	Neutral	0.302
rs1057524201	missense variant	W	351	G	W351G	deleterious	0.04	probably damaging	0.999	likely deleterious	35	905	likely disease causing	0.904	779	damaging	0.778	917	medium	0.916	-8.42	Deleterious	Disease	10	0.995	Disease	5	0.766	Disease	8	0.907	DAMAGING	-1.73	deleterious	0.765
rs1565722079	missense variant	W	351	C	W351C	deleterious	0	probably damaging	0.999	likely deleterious	35	916	likely disease causing	0.915	778	damaging	0.777	950	high	0.949	-8.57	Deleterious	Disease	10	0.984	Disease	6	0.784	Disease	8	0.887	DAMAGING	-1.74	deleterious	0.83
rs387907358	missense variant	V	355	F	V355F	deleterious	0	probably damaging	0.999	likely deleterious	34	893	likely disease causing	0.892	820	damaging	0.819	951	high	0.95	-3.02	Deleterious	Disease	9	0.969	Disease	4	0.708	Disease	3	0.672	DAMAGING	-1.82	deleterious	0.758
rs922873456	missense variant	V	355	A	V355A	deleterious	0	probably damaging	0.997	likely deleterious	33	862	likely disease causing	0.861	779	damaging	0.778	951	high	0.95	-2.41	Neutral	Disease	10	0.986	Disease	7	0.851	Disease	8	0.881	DAMAGING	-1.8	deleterious	0.706
rs1210276785	missense variant	R	358	C	R358C	deleterious	0.02	possibly damaging	0.498	likely benign	28	479	likely benign	0.478	368	tolerated	0.367	433	low	0.432	-2.16	Neutral	Disease	1	0.542	Neutral	6	0.223	Disease	1	0.544	TOLERATED	-1.03	Neutral	0.356
rs779430216	missense variant	R	358	H	R358H	tolerated	0.09	benign	0.003	likely benign	23	155	likely benign	0.154	191	tolerated	0.19	196	neutral	0.195	-0.57	Neutral	Neutral	5	0.269	Neutral	9	0.07	Neutral	6	0.188	TOLERATED	-0.99	Neutral	0.2
rs748636854	missense variant	N	359	D	N359D	tolerated	0.61	benign	0.258	likely benign	23	240	likely benign	0.239	205	tolerated	0.204	133	neutral	0.132	-0.55	Neutral	Neutral	5	0.257	Neutral	9	0.052	Neutral	9	0.067	TOLERATED	-0.94	Neutral	0.154
rs771546038	missense variant	N	359	S	N359S	tolerated	0.74	benign	0.175	likely benign	23	262	likely benign	0.261	253	tolerated	0.252	262	low	0.261	-0.15	Neutral	Neutral	6	0.218	Neutral	9	0.037	Neutral	9	0.07	TOLERATED	-0.91	Neutral	0.147
rs930178892	missense variant	T	361	M	T361M	tolerated	0.05	probably damaging	0.942	likely benign	25	390	likely benign	0.389	565	damaging	0.564	487	low	0.486	-1.07	Neutral	Neutral	1	0.453	Neutral	9	0.031	Neutral	9	0.063	TOLERATED	-1.01	Neutral	0.121
rs1260042924	missense variant	H	362	Q	H362Q	tolerated	0.43	benign	0.05	likely benign	21	133	likely benign	0.132	142	tolerated	0.141	29	neutral	0.028	-0.03	Neutral	Neutral	8	0.095	Neutral	10	0.016	Neutral	9	0.052	TOLERATED	-0.86	Neutral	0.158
rs1435433748	missense variant	R	364	G	R364G	tolerated	0.11	benign	0.304	likely benign	23	346	likely benign	0.345	348	tolerated	0.347	262	low	0.261	-2.11	Neutral	Disease	4	0.685	Neutral	5	0.25	Neutral	3	0.362	TOLERATED	-0.99	Neutral	0.235
rs1435433748	missense variant	R	364	C	R364C	deleterious	0.01	possibly damaging	0.765	likely deleterious	32	474	likely benign	0.473	529	damaging	0.528	399	low	0.398	-2.43	Neutral	Neutral	3	0.348	Neutral	8	0.124	Neutral	5	0.24	TOLERATED	-1.03	Neutral	0.321
rs1177356680	missense variant	R	364	H	R364H	tolerated	0.09	possibly damaging	0.542	likely benign	26	374	likely benign	0.373	311	tolerated	0.31	310	low	0.309	-1.31	Neutral	Neutral	4	0.324	Neutral	9	0.069	Neutral	7	0.127	TOLERATED	-1	Neutral	0.226
rs1428756613	missense variant	V	365	I	V365I	tolerated	0.4	benign	0.013	likely benign	22	122	likely benign	0.121	186	tolerated	0.185	100	neutral	0.099	-0.45	Neutral	Neutral	9	0.069	Neutral	10	0.008	Neutral	9	0.032	TOLERATED	-0.96	Neutral	0.167
rs1223353274	missense variant	E	368	K	E368K	tolerated	0.05	benign	0.102	likely benign	24	296	likely benign	0.295	214	tolerated	0.213	203	low	0.202	-0.31	Neutral	Neutral	8	0.119	Neutral	9	0.037	Neutral	8	0.084	TOLERATED	-0.94	Neutral	0.293
rs1389689190	missense variant	C	369	F	C369F	deleterious	0	probably damaging	0.999	likely deleterious	34	906	likely disease causing	0.905	862	damaging	0.861	951	high	0.95	-6.06	Deleterious	Disease	10	0.997	Disease	5	0.729	Disease	3	0.658	DAMAGING	-2.22	deleterious	0.732
rs897040674	missense variant	L	370	V	L370V	deleterious	0.04	benign	0.072	likely benign	23	259	likely benign	0.258	329	tolerated	0.328	541	medium	0.54	-1.14	Neutral	Neutral	4	0.296	Neutral	9	0.053	Neutral	9	0.027	TOLERATED	-1.24	deleterious	0.513
