# Supplementary material for: In silico analyses of Wnt1 nsSNPs reveal structurally destabilizing variants, altered interactions with Frizzled receptors and its deregulation in tumorigenesis
Source: Sci Rep. 2022 Sep 2;12:14934. doi: 10.1038/s41598-022-19299-x (PMC9440047; doi:10.1038/s41598-022-19299-x)
Supplement: Supplementary file 17 — Supplementary Table S4. [file 41598_2022_19299_MOESM17_ESM.xlsx]

## Sheet: Sheet1
Supplementary Table S4. Stability prediction by I-Mutant 3.0 server.
Variant ID	Conseq. Type	VARIANT	DDG Value (Kcal/mol)	RI	Prediction
rs764283737	missense variant	A129T	-0.72	5	Decrease
rs773630541	missense variant	G169S	-1.01	6	Decrease
rs371672410	missense variant	G169D	-0.78	6	Decrease
rs371672410	missense variant	G169A	-0.72	5	Decrease
rs1169010600	missense variant	C218Y	-0.15	0	Increase
rs772848874	missense variant	A253S	-0.98	9	Decrease
rs1442343941	missense variant	G312A	-0.74	5	Decrease
rs1200558724	missense variant	G331S	-0.87	5	Decrease
rs1200558724	missense variant	G331R	-0.29	4	Decrease
rs1057524201	missense variant	W351G	-1.65	8	Decrease
