# Supplementary material for: In silico analyses of Wnt1 nsSNPs reveal structurally destabilizing variants, altered interactions with Frizzled receptors and its deregulation in tumorigenesis
Source: Sci Rep. 2022 Sep 2;12:14934. doi: 10.1038/s41598-022-19299-x (PMC9440047; doi:10.1038/s41598-022-19299-x)
Supplement: Supplementary file 18 — Supplementary Table S5. [file 41598_2022_19299_MOESM18_ESM.xlsx]

## Sheet: Sheet1
Supplementary Table S5. List of conservation score wise amino acid distribution in human Wnt1 by ConSurf server.
	Amino acid position	ConSurf Conservation Grade
	1	1
	2	4
	3	5
	4	5
	5	3
	6	3
	7	7
	8	3
	9	5
	10	5
	11	5
	12	5
	13	5
	14	3
	15	4
	16	5
	17	4
	18	2
	19	5
	20	2
	21	4
	22	9
	23	1
	24	1
	25	1
	26	2
	27	1
	28	2
	29	1
	30	1
	31	1
	32	5
	33	4
	34	8
	35	8
	36	4
	37	7
	38	5
	39	2
	40	1
	41	3
	42	4
	43	1
	44	4
	45	4
	46	4
	47	1
	48	1
	49	1
	50	3
	51	1
	52	1
	53	1
	54	2
	55	2
	56	1
	57	1
	58	4
	59	2
	60	3
	61	4
	62	1
	63	5
	64	9
	65	5
	66	3
	67	4
	68	9
	69	5
	70	3
	71	5
	72	9
	73	4
	74	3
	75	5
	76	6
	77	5
	78	4
	79	7
	80	1
	81	6
	82	7
	83	4
	84	1
	85	8
	86	6
	87	4
	88	2
	89	6
	90	5
	91	1
	92	9
	93	9
	94	8
	95	2
	96	9
	97	9
	98	6
	99	4
	100	7
	101	9
	102	9
	103	9
	104	9
	105	8
	106	6
	107	2
	108	3
	109	3
	110	2
	111	4
	112	4
	113	7
	114	4
	115	4
	116	5
	117	6
	118	1
	119	5
	120	6
	121	8
	122	8
	123	9
	124	7
	125	9
	126	8
	127	6
	128	6
	129	9
	130	7
	131	6
	132	8
	133	9
	134	7
	135	8
	136	7
	137	6
	138	6
	139	5
	140	8
	141	6
	142	8
	143	9
	144	8
	145	5
	146	9
	147	5
	148	7
	149	3
	150	4
	151	9
	152	5
	153	9
	154	8
	155	1
	156	1
	157	2
	158	4
	159	3
	160	1
	161	1
	162	1
	163	1
	164	2
	165	6
	166	5
	167	9
	168	7
	169	9
	170	9
	171	9
	172	8
	173	8
	174	5
	175	1
	176	6
	177	8
	178	3
	179	2
	180	7
	181	7
	182	6
	183	3
	184	9
	185	6
	186	9
	187	5
	188	5
	189	7
	190	3
	191	3
	192	2
	193	5
	194	5
	195	7
	196	4
	197	5
	198	8
	199	9
	200	6
	201	9
	202	9
	203	9
	204	6
	205	8
	206	9
	207	9
	208	5
	209	6
	210	7
	211	4
	212	2
	213	4
	214	7
	215	3
	216	5
	217	6
	218	9
	219	9
	220	9
	221	9
	222	9
	223	8
	224	9
	225	9
	226	9
	227	9
	228	7
	229	5
	230	7
	231	9
	232	9
	233	9
	234	4
	235	7
	236	7
	237	6
	238	2
	239	8
	240	7
	241	1
	242	6
	243	8
	244	2
	245	1
	246	9
	247	7
	248	3
	249	7
	250	8
	251	4
	252	2
	253	9
	254	4
	255	6
	256	8
	257	1
	258	1
	259	2
	260	3
	261	1
	262	3
	263	4
	264	2
	265	3
	266	1
	267	1
	268	3
	269	4
	270	1
	271	4
	272	2
	273	3
	274	5
	275	3
	276	3
	277	2
	278	1
	279	1
	280	1
	281	1
	282	4
	283	1
	284	4
	285	3
	286	3
	287	2
	288	7
	289	9
	290	7
	291	7
	292	5
	293	6
	294	4
	295	9
	296	9
	297	7
	298	8
	299	9
	300	4
	301	1
	302	8
	303	1
	304	2
	305	2
	306	8
	307	7
	308	2
	309	9
	310	9
	311	2
	312	8
	313	9
	314	1
	315	9
	316	8
	317	4
	318	5
	319	8
	320	1
	321	4
	322	1
	323	6
	324	6
	325	9
	326	5
	327	5
	328	7
	329	9
	330	9
	331	8
	332	9
	333	8
	334	6
	335	6
	336	7
	337	2
	338	4
	339	2
	340	2
	341	4
	342	1
	343	6
	344	8
	345	9
	346	5
	347	9
	348	7
	349	9
	350	4
	351	9
	352	9
	353	9
	354	1
	355	9
	356	3
	357	9
	358	4
	359	4
	360	9
	361	2
	362	3
	363	2
	364	3
	365	3
	366	3
	367	6
	368	4
	369	9
	370	8
