# Supplementary material for: In silico analyses of Wnt1 nsSNPs reveal structurally destabilizing variants, altered interactions with Frizzled receptors and its deregulation in tumorigenesis
Source: Sci Rep. 2022 Sep 2;12:14934. doi: 10.1038/s41598-022-19299-x (PMC9440047; doi:10.1038/s41598-022-19299-x)
Supplement: Supplementary file 19 — Supplementary Table S6. [file 41598_2022_19299_MOESM19_ESM.xlsx]

## Sheet: Table S5
Supplementary Table S6. Effects of 10 nsSNPs on the structure, functions and post-translational modifications of human Wnt1 as predicted by MutPred2 web-server.
Variants	MutPred2 scores	Remarks
A129T	0.848	Altered Ordered interface (Pr = 0.32 | P = 0.01); Gain of Relative solvent accessibility (Pr = 0.28 | P = 0.01); Altered Metal binding (Pr = 0.26 | P = 9.5e-03)
G169S	0.936	Altered Disordered interface (Pr = 0.28 | P = 0.04); Loss of Catalytic site at W167 (Pr = 0.25 | P = 5.6e-03); Gain of Allosteric site at W167 (Pr = 0.22 | P = 0.02); Altered Metal binding (Pr = 0.21 | P = 0.03); Altered Transmembrane protein (Pr = 0.17 | P = 0.01); Gain of Disulfide linkage at C170 (Pr = 0.14 | P = 0.03)
G169D	0.959	Altered Disordered interface (Pr = 0.27 | P = 0.04); Loss of Catalytic site at W167 (Pr = 0.26 | P = 4.4e-03); Loss of Allosteric site at W167 (Pr = 0.23 | P = 0.03); Altered Metal binding (Pr = 0.21 | P = 0.03); Altered Transmembrane protein (Pr = 0.20 | P = 5.9e-03); Gain of Disulfide linkage at C170 (Pr = 0.15 | P = 0.03)
G169A	0.929	Gain of Allosteric site at W167 (Pr = 0.28 | P = 4.4e-03); Altered Disordered interface (Pr = 0.27 | P = 0.04); Loss of Catalytic site at W167 (Pr = 0.24 | P = 6.0e-03); Altered Transmembrane protein (Pr = 0.21 | P = 4.3e-03); Altered Metal binding (Pr = 0.20 | P = 0.04); Gain of Disulfide linkage at C170 (Pr = 0.16 | P = 0.03)
C218Y	0.876	Altered Metal binding (Pr = 0.67 | P = 1.3e-03); Altered Transmembrane protein (Pr = 0.15 | P = 0.01); Loss of Catalytic site at H221 (Pr = 0.15 | P = 0.02)
A253S	0.69	Gain of Intrinsic disorder (Pr = 0.35 | P = 0.02); Gain of Phosphorylation at Y258 (Pr = 0.27 | P = 0.02); Altered Metal binding (Pr = 0.23 | P = 0.01); Altered Disordered interface (Pr = 0.18 | P = 0.05)
G312A	0.872	Altered Transmembrane protein (Pr = 0.27 | P = 8.4e-04); Gain of Catalytic site at R313 (Pr = 0.18 | P = 0.01); Gain of Disulfide linkage at C315 (Pr = 0.16 | P = 0.03); Altered Metal binding (Pr = 0.13 | P = 0.03); Loss of N-linked glycosylation at N316 (Pr = 0.12 | P = 9.1e-03)
G331S	0.91	Gain of Intrinsic disorder (Pr = 0.31 | P = 0.04); Loss of Catalytic site at C330 (Pr = 0.29 | P = 2.3e-03); Altered Transmembrane protein (Pr = 0.26 | P = 1.2e-03); Gain of Strand (Pr = 0.26 | P = 0.05); Gain of Disulfide linkage at C330 (Pr = 0.16 | P = 0.03); Altered Metal binding (Pr = 0.07 | P = 0.02)
G331R	0.957	Loss of Catalytic site at C330 (Pr = 0.43 | P = 3.1e-04); Altered Transmembrane protein (Pr = 0.33 | P = 5.8e-05); Gain of Intrinsic disorder (Pr = 0.31 | P = 0.04); Loss of Disulfide linkage at C330 (Pr = 0.16 | P = 0.03); Altered Metal binding (Pr = 0.07 | P = 0.02)
W351G	0.959	Gain of Intrinsic disorder (Pr = 0.51 | P = 1.6e-03); Loss of Strand (Pr = 0.28 | P = 0.01); Altered Stability (Pr = 0.24 | P = 8.5e-03); Altered Transmembrane protein (Pr = 0.23 | P = 2.2e-03); Altered Metal binding (Pr = 0.22 | P = 1.2e-03); Gain of N-linked glycosylation at N346 (Pr = 0.18 | P = 4.2e-03)
