# Supplementary material for: In silico analyses of Wnt1 nsSNPs reveal structurally destabilizing variants, altered interactions with Frizzled receptors and its deregulation in tumorigenesis
Source: Sci Rep. 2022 Sep 2;12:14934. doi: 10.1038/s41598-022-19299-x (PMC9440047; doi:10.1038/s41598-022-19299-x)
Supplement: Supplementary file 20 — Supplementary Table S7. [file 41598_2022_19299_MOESM20_ESM.xlsx]

## Sheet: Sheet1
Supplementary Table S7. Interaction patterns in the binding interface of Wnt1 and seven FZD-CRD complexes obtained from HDOCK, HADDOCK and ClusPro servers by PDBsum.
Docking servers	Complex of Wnt1- FZD-CRDs	Chain *	No. if interface residues	Interface Area (Å2)	No. of salt bridges	No. of hydrogen bonds	No. of non-bonded contatacts	Total Interaction
HDOCK	Wnt1-FZD1-CRD	A	19	1100	1	9	146	156
		B	19	1105
	Wnt1- FZD2-CRD	A	20	1218	1	7	207	215
		B	23	1094
	Wnt1- FZD4-CRD	A	24	1210	4	9	209	222
		B	22	1299
	Wnt1-FZD5-CRD	A	28	1440	8	16	211	235
		B	25	1514
	Wnt1-FZD7-CRD	A	22	1300	2	6	180	188
		B	24	1264
	Wnt1-FZD8-CRD	A	16	1213	2	1	132	135
		B	19	1065
	Wnt1- FZD10-CRD	A	19	1468	3	4	181	187
		C	23	1323
HADDOCK	Wnt1-FZD1-CRD	A	29	1389	4	10	156	168
		B	25	1446
	Wnt1- FZD2-CRD	A	25	1212	1	10	112	123
		B	30	1258
	Wnt1- FZD4-CRD	A	22	1224	4	18	150	172
		B	21	1287
	Wnt1-FZD5-CRD	A	23	1271	5	8	105	118
		B	21	1292
	Wnt1-FZD7-CRD	A	28	1242	5	17	148	170
		B	22	1316
	Wnt1-FZD8-CRD	A	20	1199	5	12	101	118
		B	23	1164
	Wnt1- FZD10-CRD	A	24	1366	6	18	119	143
		C	24	1352
ClusPro	Wnt1-FZD1-CRD	A	29	1334	5	16	202	223
		B	23	1387
	Wnt1- FZD2-CRD	A	13	831	3	6	66	75
		B	17	711
	Wnt1- FZD4-CRD	A	37	1626	5	22	220	247
		B	27	1766
	Wnt1-FZD5-CRD	A	21	1333	2	16	162	180
		B	23	1307
	Wnt1-FZD7-CRD	A	27	1421	3	21	211	235
		B	26	1458
	Wnt1-FZD8-CRD	A	26	1529	3	20	250	273
		B	29	1364
	Wnt1- FZD10-CRD	A	26	1569	5	20	211	236
		C	32	1448
* Chain A:- Wnt1; Chain B or C:- FZD-CRDs
