# Supplementary material for: In silico analyses of Wnt1 nsSNPs reveal structurally destabilizing variants, altered interactions with Frizzled receptors and its deregulation in tumorigenesis
Source: Sci Rep. 2022 Sep 2;12:14934. doi: 10.1038/s41598-022-19299-x (PMC9440047; doi:10.1038/s41598-022-19299-x)
Supplement: Supplementary file 21 — Supplementary Table S8. [file 41598_2022_19299_MOESM21_ESM.xlsx]

## Sheet: Sheet2
Supplementary Table S8. Impact of Wnt1 nsSNPs present in the binding interface of Wnt1-FZD-CRDs complex as predicted by mCSM server. Wnt1-FZD-CRDs complexes were obtained from HADOCK, HADDOCK and ClusPro server. ΔΔG (kcal/mol) < 0 indicates destabilization of the binding interface.
Interacting FZD_CRDs	Wnt1 variants	HDOCK		HADDOCK		ClusPro
		Predicted ΔΔG	Outcome	Predicted ΔΔG	Outcome	Predicted ΔΔG	Outcome
WT Wnt1 VS FZD1_CRD	H80N	-0.379	Destabilizing	-0.045	Destabilizing	-1.47	Destabilizing
	Q87H	-1.418	Destabilizing	-1.245	Destabilizing	-0.985	Destabilizing
	R91S	-1.323	Destabilizing	-2.361	Highly Destabilizing	-1.149	Destabilizing
	P108A	-0.587	Destabilizing	-0.562	Destabilizing	-0.31	Destabilizing
	R141P	-0.703	Destabilizing	-0.49	Destabilizing	-0.862	Destabilizing
	R240C	-1.68	Destabilizing	-0.99	Destabilizing	-0.736	Destabilizing
	P320A	-0.75	Destabilizing	-0.448	Destabilizing	-0.303	Destabilizing
	E343Q	-2.561	Highly Destabilizing	0.068	Stabilizing	-0.748	Destabilizing
	R344S	-1.79	Destabilizing	-0.106	Destabilizing	-0.95	Destabilizing
	R344H	-0.81	Destabilizing	-0.971	Destabilizing	-1.197	Destabilizing
	C345R	-1.026	Destabilizing	-0.91	Destabilizing	-1.687	Destabilizing
	H362Q	-0.705	Destabilizing	-0.256	Destabilizing	-0.014	Destabilizing
	R364G	-1.367	Destabilizing	-0.721	Destabilizing	-0.935	Destabilizing
	R364C	-1.396	Destabilizing	-0.204	Destabilizing	-0.636	Destabilizing
	R364H	-0.521	Destabilizing	-1.235	Destabilizing	-1.269	Destabilizing
WT Wnt1 VS FZD2_CRD	R91S	0.2	Stabilizing	-1.525	Destabilizing	-0.958	Destabilizing
	K94R	-1.183	Destabilizing	-0.992	Destabilizing	-0.722	Destabilizing
	R98Q	-1.443	Destabilizing	-0.884	Destabilizing	-0.998	Destabilizing
	T238A	-0.825	Destabilizing	-0.463	Destabilizing	-0.405	Destabilizing
	R240C	-1.954	Destabilizing	-1.032	Destabilizing	-0.721	Destabilizing
	S317I	-0.735	Destabilizing	-0.313	Destabilizing	-0.237	Destabilizing
	S318L	-1.358	Destabilizing	-0.267	Destabilizing	-0.327	Destabilizing
	P320A	-2.759	Highly Destabilizing	-0.466	Destabilizing	-0.334	Destabilizing
	A321T	-0.842	Destabilizing	-0.601	Destabilizing	-0.593	Destabilizing
	C345R	-1.228	Destabilizing	-0.38	Destabilizing	-0.457	Destabilizing
	R358C	-0.382	Destabilizing	-0.259	Destabilizing	-0.466	Destabilizing
	R358H	-0.344	Destabilizing	-1.159	Destabilizing	-1.089	Destabilizing
	H362Q	-0.417	Destabilizing	0.06	Stabilizing	0.13	Stabilizing
	R364G	-0.76	Destabilizing	-1.36	Destabilizing	-1.017	Destabilizing
	R364C	-0.827	Destabilizing	-0.964	Destabilizing	-0.673	Destabilizing
	R364H	-0.691	Destabilizing	-1.483	Destabilizing	-1.337	Destabilizing
	V365I	-1.748	Destabilizing	-0.706	Destabilizing	-0.705	Destabilizing
WT Wnt1 VS FZD4_CRD	H80N	-0.127	Destabilizing	-0.107	Destabilizing	-0.773	Destabilizing
	G84R	-0.878	Destabilizing	-0.694	Destabilizing	-0.829	Destabilizing
	G84W	-0.597	Destabilizing	-1.582	Destabilizing	-1.652	Destabilizing
	G85R	-0.991	Destabilizing	-0.852	Destabilizing	-0.894	Destabilizing
	S88R	-2.201	Highly Destabilizing	-0.504	Destabilizing	-0.593	Destabilizing
	S88N	-1.037	Destabilizing	-0.923	Destabilizing	-1.122	Destabilizing
	R91S	-0.692	Destabilizing	-1.548	Destabilizing	-1.989	Destabilizing
	R141P	-2.063	Highly Destabilizing	-0.883	Destabilizing	-0.688	Destabilizing
	S147F	-0.128	Destabilizing	-1.201	Destabilizing	-1.243	Destabilizing
	E217K	-3.153	Highly Destabilizing	-1.039	Destabilizing	-1.462	Destabilizing
	R235W	-0.712	Destabilizing	-0.458	Destabilizing	0.034	Stabilizing
	R235Q	-1.93	Destabilizing	-0.782	Destabilizing	-0.798	Destabilizing
	R235L	-1.606	Destabilizing	-0.366	Destabilizing	-0.066	Destabilizing
	R240C	-1.68	Destabilizing	-1.96	Destabilizing	-1.227	Destabilizing
	C345R	-1.647	Destabilizing	-0.928	Destabilizing	-0.439	Destabilizing
	T348P	-1.458	Destabilizing	-0.183	Destabilizing	-0.209	Destabilizing
	T348I	-1.399	Destabilizing	0.046	Stabilizing	0.046	Stabilizing
	R358C	-1.483	Destabilizing	-0.269	Destabilizing	-0.029	Destabilizing
	R358H	-1.291	Destabilizing	-1.178	Destabilizing	-1.025	Destabilizing
WT Wnt1 VS FZD5_CRD	H80N	-0.658	Destabilizing	-0.383	Destabilizing	-0.599	Destabilizing
	Q87H	-0.937	Destabilizing	-0.825	Destabilizing	-0.964	Destabilizing
	R91S	-2.006	Highly Destabilizing	-1.229	Destabilizing	-1.46	Destabilizing
	K94R	-0.85	Destabilizing	-0.725	Destabilizing	-0.323	Destabilizing
	R98Q	-0.498	Destabilizing	-0.184	Destabilizing	-0.878	Destabilizing
	S147F	-0.32	Destabilizing	-1.248	Destabilizing	-1.166	Destabilizing
	R156G	-1.567	Destabilizing	-1.974	Destabilizing	-1.58	Destabilizing
	R157W	-1.098	Destabilizing	-0.586	Destabilizing	-1.371	Destabilizing
	H221Y	0.43	Stabilizing	0.095	Stabilizing	0.41	Stabilizing
	R344S	-0.418	Destabilizing	0.064	Stabilizing	-1.46	Destabilizing
	R344H	-1.151	Destabilizing	-0.662	Destabilizing	-1.521	Destabilizing
	C345R	-0.663	Destabilizing	-0.213	Destabilizing	-2.022	Highly Destabilizing
	T348P	-0.014	Destabilizing	-0.393	Destabilizing	-0.404	Destabilizing
	T348I	0.266	Stabilizing	-0.207	Destabilizing	-0.149	Destabilizing
	W351G	-2.388	Highly Destabilizing	-1.727	Destabilizing	-1.718	Destabilizing
	W351C	-1.87	Destabilizing	-0.168	Destabilizing	-0.481	Destabilizing
WT Wnt1 VS FZD7_CRD	H80N	-0.526	Destabilizing	-0.281	Destabilizing	-1.396	Destabilizing
	Q87H	-0.819	Destabilizing	-0.883	Destabilizing	-0.945	Destabilizing
	S88R	-1.629	Destabilizing	-0.547	Destabilizing	-0.509	Destabilizing
	S88N	-0.648	Destabilizing	-1.029	Destabilizing	-0.849	Destabilizing
	R91S	-1.082	Destabilizing	-1.874	Destabilizing	-1.784	Destabilizing
	K94R	-0.917	Destabilizing	-1.001	Destabilizing	-1.286	Destabilizing
	R141P	-1.493	Destabilizing	-0.863	Destabilizing	-0.669	Destabilizing
	T238A	-0.434	Destabilizing	-0.662	Destabilizing	-0.485	Destabilizing
	E343Q	-2.322	Highly Destabilizing	-1.292	Destabilizing	0.093	Stabilizing
	R344S	-2.215	Highly Destabilizing	-1.254	Destabilizing	-1.396	Destabilizing
	R344H	-1.608	Destabilizing	-1.698	Destabilizing	-1.213	Destabilizing
	C345R	-0.829	Destabilizing	-1.566	Destabilizing	-1.187	Destabilizing
	T348P	-0.508	Destabilizing	-0.432	Destabilizing	-0.308	Destabilizing
	T348I	-0.545	Destabilizing	-0.168	Destabilizing	-0.061	Destabilizing
	W351G	-0.698	Destabilizing	-0.427	Destabilizing	-0.888	Destabilizing
	W351C	-1.279	Destabilizing	0.576	Stabilizing	0.176	Stabilizing
	V355F	-0.29	Destabilizing	-1.187	Destabilizing	-1.273	Destabilizing
	V355A	-1.195	Destabilizing	-1.223	Destabilizing	-1.144	Destabilizing
	H362Q	-0.378	Destabilizing	-0.189	Destabilizing	-0.528	Destabilizing
WT Wnt1 VS FZD8_CRD	S88R	-1.449	Destabilizing	-0.45	Destabilizing	-0.459	Destabilizing
	S88N	-0.675	Destabilizing	-0.97	Destabilizing	-0.738	Destabilizing
	R91S	-0.134	Destabilizing	-1.892	Destabilizing	-0.914	Destabilizing
	K94R	-0.917	Destabilizing	-0.414	Destabilizing	-0.646	Destabilizing
	R240C	-1.68	Destabilizing	-1.285	Destabilizing	-0.714	Destabilizing
	E343Q	-1.3	Destabilizing	-0.576	Destabilizing	-0.017	Destabilizing
	R344S	-0.427	Destabilizing	0.078	Stabilizing	-1.383	Destabilizing
	R344H	0.051	Stabilizing	-0.847	Destabilizing	-0.551	Destabilizing
	T348P	-0.966	Destabilizing	-0.372	Destabilizing	-0.395	Destabilizing
	T348I	-1.004	Destabilizing	-0.133	Destabilizing	-0.256	Destabilizing
	W351G	-0.629	Destabilizing	-2.51	Highly Destabilizing	-2.259	Highly Destabilizing
	W351C	-1.163	Destabilizing	-1.819	Destabilizing	-1.043	Destabilizing
	V355F	-0.179	Destabilizing	-1.202	Destabilizing	-1.228	Destabilizing
	V355A	-0.921	Destabilizing	-1.631	Destabilizing	-1.987	Destabilizing
WT Wnt1 VS FZD10_CRD	D49A	-1.807	Destabilizing	-0.496	Destabilizing	-0.496	Destabilizing
	H80N	-0.528	Destabilizing	-0.194	Destabilizing	-0.834	Destabilizing
	Q87H	0.16	Stabilizing	-0.941	Destabilizing	-0.854	Destabilizing
	R91S	-0.387	Destabilizing	-1.853	Destabilizing	-1.791	Destabilizing
	K94R	-1.073	Destabilizing	-0.839	Destabilizing	-0.922	Destabilizing
	R141P	-0.831	Destabilizing	-0.46	Destabilizing	-0.787	Destabilizing
	S142F	-0.921	Destabilizing	-1.103	Destabilizing	-0.424	Destabilizing
	S147F	-0.111	Destabilizing	-1.305	Destabilizing	-1.232	Destabilizing
	R240C	-1.998	Destabilizing	-0.993	Destabilizing	-1.392	Destabilizing
	R344S	-0.634	Destabilizing	-0.179	Destabilizing	-0.779	Destabilizing
	R344H	0.151	Stabilizing	-1.06	Destabilizing	-1.148	Destabilizing
	T348P	-0.995	Destabilizing	-0.497	Destabilizing	-0.141	Destabilizing
	T348I	-1.048	Destabilizing	-0.323	Destabilizing	0.211	Stabilizing
	W351G	-1.522	Destabilizing	-1.388	Destabilizing	-1.918	Destabilizing
	W351C	-2.157	Highly Destabilizing	-0.428	Destabilizing	-0.74	Destabilizing
	R358C	-0.322	Destabilizing	-0.142	Destabilizing	-0.708	Destabilizing
	R358H	-0.236	Destabilizing	-1.11	Destabilizing	-0.762	Destabilizing
