# Supplementary material for: In silico analyses of Wnt1 nsSNPs reveal structurally destabilizing variants, altered interactions with Frizzled receptors and its deregulation in tumorigenesis
Source: Sci Rep. 2022 Sep 2;12:14934. doi: 10.1038/s41598-022-19299-x (PMC9440047; doi:10.1038/s41598-022-19299-x)
Supplement: Supplementary file 22 — Supplementary Table S9. [file 41598_2022_19299_MOESM22_ESM.xlsx]

## Sheet: Sheet1
Supplementary Table S9. Wnt1 expression with corresponding fold changes in 21 different cancer types by TNM-plot.
Tissue Samples	Tssue State	Sample Number	Fold.change	Mann_Whitney p value
Adrenal Gland	Normal	15	0.49	0.115
	Tumor	61
Breast	Normal	242	0.27	1.36e-05
	Tumor	7569
Colon	Normal	377	0.62	3.32e-09
	Tumor	1450
Gastric	Normal	360	0.53	2.78e-17
	Tumor	1221
Liver	Normal	379	0.61	1.3e-05
	Tumor	806
Lung	Normal	391	0.63	9.44e-12
	Tumor	1865
Ovarian	Normal	46	1.47	0.957
	Tumor	744
Prostate	Normal	106	0.91	0.0966
	Tumor	283
Cervix	Normal	56	0.85	0.0528
	Tumor	189
Endometrium	Normal	31	1.94	0.628
	Tumor	39
Pancreas	Normal	108	0.83	0.304
	Tumor	248
Pituitary	Normal	9	0.71	0.817
	Tumor	4
Salivary	Normal	7	1.09	0.203
	Tumor	10
Thyroid	Normal	53	0.99	0.638
	Tumor	215
Uterus	Normal	67	1.25	0.205
	Tumor	154
Vulva	Normal	21	1.53	0.205
	Tumor	15
Head & Neck	Normal	5	1.04	0.709
	Tumor	99
Neural	Normal	11	1.57	0.752
	Tumor	245
Skin	Normal	174	1.47	0.621
	Tumor	253
Oesophageal	Normal	88	0.78	0.00845
	Tumor	440
Bladder	Normal	10	0.35	0.00933
	Tumor	144
