# Supplementary material for: In silico analyses of Wnt1 nsSNPs reveal structurally destabilizing variants, altered interactions with Frizzled receptors and its deregulation in tumorigenesis
Source: Sci Rep. 2022 Sep 2;12:14934. doi: 10.1038/s41598-022-19299-x (PMC9440047; doi:10.1038/s41598-022-19299-x)
Supplement: Supplementary file 23 — Supplementary Table S10. [file 41598_2022_19299_MOESM23_ESM.xlsx]

## Sheet: Sheet1
Supplementary Table S10. Wnt1 gene expression pattern in twelve normal, tumor and metastatic tissue samples with their corresponding tumor-metastatic fold changes and statistical significance. This metadata was obtained from TNM-plot.
Tissues	Sample Number			Fc.meta.tumor.	Dunn.test.P (Tumor-Metastatic)
	Normal	Tumor	Metastatic
Breast	242	7569	82	0.43	5.6e-06
Kidney	277	556	58	0.5	0.00173
Liver	379	806	24	1.77	0.449
Lung	391	1865	8	4.14	0.00353
Esophageal	88	440	28	0.17	6.5e-13
Skin	174	253	76	3.4	2.17e-11
Colon	377	1450	99	2.19	1.03e-06
Intestine	73	10	3	0.63	0.243
Oral	18	38	5	1.06	0.118
Ovarian	46	744	44	0.4	0.0892
Pancreas	108	248	17	0.39	0.0838
Prostate	106	283	6	0.39	0.487
